# Supplementary material for: Genomic Surveillance of Clinical Pseudomonas aeruginosa Isolates Reveals an Additive Effect of Carbapenemase Production on Carbapenem Resistance
Source: Microbiol Spectr. 2022 May 31;10(3):e00766-22. doi: 10.1128/spectrum.00766-22 (PMC9241860; doi:10.1128/spectrum.00766-22)
Supplement: Supplemental file 7 — Supplemental material. Download spectrum.00766-22-s0007.xlsx, XLSX file, 0.3 MB. [file spectrum.00766-22-s0007.xlsx]

## Sheet: Supp. Table 1
Isolate ID	Hospital	Date of collection	Sample source	Sample source (category)	Ward
PA_1	PRH	4/2017	Sputum	respiratory	MICU
PA_3	PIMS	6/2017	Pus	bone/skin/soft tissue	SW
PA_5	PIMS	1/2017	Tissue	bone/skin/soft tissue	MICU
PA_6	PIMS	10/2017	Tissue	bone/skin/soft tissue	SW
PA_7	PIMS	3/2017	Sputum	respiratory	MICU
PA_8	PRH	12/2016	CF/Tracheal Extraction	respiratory	MICU
PA_9	PIMS	8/2017	Urine	urine	ER
PA_10	PRH	4/2017	Urine	urine	MW
PA_11	PIMS	5/2017	Pus	bone/skin/soft tissue	ER
PA_12	PIMS	5/2017	Pus	bone/skin/soft tissue	SW
PA_13	PIMS	4/2017	ETT-Tip	respiratory	SICU
PA_14	PIMS	1/2017	Tracheal Extraction	respiratory	MICU
PA_15	PIMS	7/2017	Pus	bone/skin/soft tissue	SW
PA_16	PRH	1/2017	Sputum	respiratory	ER
PA_17	PRH	7/2017	Pus	bone/skin/soft tissue	ER
PA_18	PRH	3/2017	Tissue	bone/skin/soft tissue	ER
PA_19	PIMS	7/2017	CVP-Tip	blood/catheter	MICU
PA_20	PIMS	6/2017	Tracheal Extraction	respiratory	MICU
PA_21	PRH	3/2017	Tracheal Extraction	respiratory	MICU
PA_23	PIMS	2/2017	CVP-Tip	blood/catheter	MICU
PA_24	PIMS	1/2017	CF/Tracheal Extraction	respiratory	SICU
PA_25	PRH	4/2017	Pus	bone/skin/soft tissue	SICU
PA_26	PRH	2/2017	Tissue	bone/skin/soft tissue	MW
PA_27	PIMS	3/2017	Tracheal Extraction	respiratory	SICU
PA_28	PIMS	7/2017	Pus	bone/skin/soft tissue	ER
PA_29	PIMS	2/2017	Pus	bone/skin/soft tissue	OPD
PA_30	PIMS	4/2017	Tissue/burn	bone/skin/soft tissue	ER
PA_31	PIMS	10/2017	Urine	urine	ER
PA_32	PIMS	10/2017	Pus	bone/skin/soft tissue	SW
PA_33	PIMS	8/2017	Tissue	bone/skin/soft tissue	OPD
PA_34	PIMS	1/2017	Blood	blood/catheter	MW
PA_35	PRH	8/2017	Pus	bone/skin/soft tissue	MW
PA_36	PIMS	10/2017	Pus	bone/skin/soft tissue	MW
PA_37	PIMS	2/2017	F/C Tip	urine	MICU
PA_38	PIMS	10/2017	CVP-Tip	blood/catheter	MICU
PA_39	PIMS	10/2017	CF/Tracheal Extraction	respiratory	ER
PA_40	PIMS	12/2016	Tissue	bone/skin/soft tissue	ER
PA_41	PIMS	5/2017	Tracheal Extraction	respiratory	MW
PA_43	PIMS	1/2017	F/C Tip	urine	ER
PA_45	PIMS	4/2017	Tracheal Extraction	respiratory	MICU
PA_46	PIMS	12/2016	CF/Tracheal Extraction	respiratory	MICU
PA_47	PRH	8/2017	Urine	urine	ER
PA_49	PIMS	3/2017	Tracheal Extraction	respiratory	MW
PA_50	PIMS	12/2016	Bone	bone/skin/soft tissue	OPD
PA_51	PIMS	5/2017	Tissue	bone/skin/soft tissue	OPD
PA_52	PRH	12/2016	Pus	bone/skin/soft tissue	OPD
PA_53	PRH	8/2017	Pus	bone/skin/soft tissue	OPD
PA_54	PIMS	3/2017	Tissue	bone/skin/soft tissue	OPD
PA_55	PIMS	3/2017	Pus	bone/skin/soft tissue	SW
PA_56	PIMS	2/2017	CF/Tracheal Extraction	respiratory	MICU
PA_57	PIMS	3/2017	Pus	bone/skin/soft tissue	ER
PA_58	PIMS	2/2017	CVP-Tip	blood/catheter	MICU
PA_59	PRH	1/2017	CF/Tracheal Extraction	respiratory	SICU
PA_60	PRH	4/2017	Pus	bone/skin/soft tissue	MICU
PA_61	PIMS	4/2017	Tracheal Extraction	respiratory	MICU
PA_62	PRH	12/2016	Blood	blood/catheter	MICU
PA_64	PIMS	8/2017	CVP-Tip	blood/catheter	MW
PA_65	PIMS	7/2017	Tip of drain	abdominal	ER
PA_66	PRH	8/2017	Sputum	respiratory	ER
PA_67	PIMS	1/2017	Sputum	respiratory	ER
PA_69	PIMS	12/2016	Urine	urine	MW
PA_70	PIMS	4/2017	Sputum	respiratory	MW
PA_71	PRH	7/2017	Pus	bone/skin/soft tissue	MW
PA_72	PRH	2/2017	Pus	bone/skin/soft tissue	OPD
PA_74	PIMS	5/2017	Blood	blood/catheter	OPD
PA_75	PIMS	4/2017	Tip of drain	abdominal	SW
PA_76	PIMS	3/2017	ETT-Tip	respiratory	ER
PA_77	PRH	4/2017	Pus	bone/skin/soft tissue	MW
PA_78	PIMS	5/2017	Tracheal Extraction	respiratory	MICU
PA_79	PRH	5/2017	CF/Tracheal Extraction	respiratory	SICU
PA_80	PIMS	3/2017	Pus	bone/skin/soft tissue	OPD
PA_81	PRH	4/2017	CF/Tracheal Extraction	respiratory	MICU
PA_82	PRH	4/2017	Sputum	respiratory	MICU
PA_83	PIMS	10/2017	Sputum	respiratory	MW
PA_84	PIMS	2/2017	F/C Tip	urine	MW
PA_85	PRH	12/2016	Urine	urine	MW
PA_86	PIMS	5/2017	PUS	bone/skin/soft tissue	SW
PA_87	PIMS	8/2017	Urine	urine	OPD
PA_88	PRH	1/2017	CF/Tracheal Extraction	respiratory	MICU
PA_89	PIMS	2/2017	Blood	blood/catheter	MW
PA_90	PIMS	1/2017	CF/Tracheal Extraction	respiratory	MICU
PA_91	PRH	1/2017	Tissue	bone/skin/soft tissue	ER
PA_92	PRH	4/2017	Sputum	respiratory	MICU
PA_93	PRH	12/2016	Urine	urine	MW
PA_94	PIMS	3/2017	Blood	blood/catheter	SICU
PA_95	PIMS	5/2017	Blood	blood/catheter	MICU
PA_96	PIMS	3/2017	Sputum	respiratory	MICU
PA_97	PRH	8/2017	Urine	urine	MW
PA_98	PRH	3/2017	Tissue	bone/skin/soft tissue	OPD
PA_99	PIMS	8/2017	Sputum	respiratory	MW
PA_101	PRH	10/2017	Blood	blood/catheter	MW
PA_102	PRH	3/2017	Urine	urine	OPD
PA_103	PIMS	3/2017	Tip of drain	abdominal	SICU
PA_104	PRH	9/2017	CVP-Tip	blood/catheter	SICU
PA_105	PIMS	2/2017	Pus	bone/skin/soft tissue	SW
PA_106	PRH	4/2017	Sputum	respiratory	ER
PA_107	PIMS	7/2017	Pus	bone/skin/soft tissue	OPD
PA_108	PIMS	12/2016	CF/Tracheal Extraction	respiratory	MICU
PA_110	PRH	5/2017	Blood	blood/catheter	ER
PA_111	PIMS	1/2017	Pus	bone/skin/soft tissue	MW
PA_112	PIMS	9/2017	Pus	bone/skin/soft tissue	ER
PA_113	PIMS	4/2017	Blood	blood/catheter	OPD
PA_114	PIMS	10/2017	Urine	urine	OPD
PA_115	PIMS	12/2016	CF/Tracheal Extraction	respiratory	MICU
PA_116	PIMS	10/2017	Tracheal Extraction	respiratory	MW
PA_119	PIMS	3/2017	Tracheal Extraction	respiratory	MICU
PA_120	PRH	7/2017	Blood	blood/catheter	MICU
PA_121	PIMS	8/2017	Pus	bone/skin/soft tissue	OPD
PA_122	PRH	7/2017	Tissue	bone/skin/soft tissue	OPD
PA_124	PIMS	2/2017	Pus	bone/skin/soft tissue	OPD
PA_125	PIMS	2/2017	Tracheal Extraction	respiratory	MICU
PA_127	PIMS	3/2017	Blood	blood/catheter	ER
PA_128	PIMS	1/2017	Tissue	bone/skin/soft tissue	MICU
PA_129	PRH	4/2017	Sputum	respiratory	MICU
PA_130	PRH	9/2017	Sputum	respiratory	SICU
PA_131	PIMS	3/2017	Pus	bone/skin/soft tissue	MW
PA_133	PIMS	2/2017	CVP-Tip	blood/catheter	MICU
PA_134	PRH	9/2017	Tissue	bone/skin/soft tissue	OPD
PA_135	PRH	4/2017	CF/Tracheal Extraction	respiratory	ER
PA_136	PIMS	2/2017	Pus	bone/skin/soft tissue	OPD
PA_137	PRH	3/2017	Sputum	respiratory	MICU
PA_139	PIMS	3/2017	Tracheal Extraction	respiratory	ER
PA_140	PRH	4/2017	Sputum	respiratory	MICU
PA_141	MH	9/2017	Sputum	respiratory	OPD
PA_142	MH	9/2017	Pus	bone/skin/soft tissue	MW
PA_144	MH	9/2017	Pus	bone/skin/soft tissue	OPD
PA_145	MH	9/2017	Urine	urine	OPD
PA_146	MH	9/2017	Tracheal Extraction	respiratory	MICU
PA_147	MH	9/2017	Sputum	respiratory	OPD
PA_148	MH	9/2017	Sputum	respiratory	OPD
PA_149	MH	10/2017	Tissue	bone/skin/soft tissue	OPD
PA_150	MH	10/2017	Pus	bone/skin/soft tissue	OPD
PA_151	MH	10/2017	Urine	urine	OPD
PA_152	MH	10/2017	Sputum	respiratory	ER
PA_153	MH	10/2017	Pus	bone/skin/soft tissue	MICU
PA_154	MH	10/2017	Pus	bone/skin/soft tissue	OPD
PA_155	MH	10/2017	Tissue	bone/skin/soft tissue	OPD
PA_156	PIMS	10/2017	Tissue	bone/skin/soft tissue	OPD
PA_157	PIMS	2/2017	Tracheal Extraction	respiratory	MICU
PA_158	PIMS	5/2017	Tracheal Extraction	respiratory	SICU
PA_159	PIMS	2/2017	Pus	bone/skin/soft tissue	OPD
PA_160	PIMS	2/2017	Blood	blood/catheter	MICU

## Sheet: Supp. Table 2
Drug Class	Antibiotic
Aminoglycosides	Gentamicin
	Amikacin
Antipseudomonal carbapenems	Imipenem
	Meropenem
Antipseudomonal cephalosporins	Ceftazidime
	Cefepime
Antipseudomonal fluoroquinolones	Ciprofloxacin
	Levofloxacin
	Delafloxacin
Antipseudomonal penicillins/β-lactamase inhibitor combinations	Ticarcillin-clavulanic acid
	Piperacillin-tazobactam
Monobactams	Aztreonam
Phosphonic acids	Fosfomycin
Polymyxins	Colistin

## Sheet: Supp. Table 3
Strain	GenBank Accession No.	Assembly Accession No.	Isolate Source	Phylogenetic Group
PAO1	NC_002516.2	GCA_000006765.1_ASM676v1	Wound	A
UCBPP-PA14	CP000438.1	GCA_000014625.1_ASM1462v1	Burn wound	B
LESB58	NC_011770.1	GCA_000026645.1_ASM2664v1	Sputum	A
﻿VRFPA04	CP008739.2	GCA_000473745.3_ASM47374v3	﻿Corneal button	B
PAK	LR657304.1	GCA_902172305.2_Pseudomonas_aeruginosa_PAKAF	unknown	A
﻿NCGM1900	AP014622.1	GCA_000829275.1_ASM82927v1	﻿Catheter	B
﻿NCGM257	AP014651.1	GCA_001547955.1_ASM154795v1	﻿Midstream urine	B
DK2	CP003149.1	GCA_000271365.1_ASM27136v1	Sputum	A

## Sheet: Supp. Table 4
	PA_67	PA_129	PA_115	PA_23	PA_40	PA_110	PA_95	PA_51	PA_111	PA_7	PA_27	PA_92	PA_35	PA_148	PA_151	PA_154	PA_149	PA_145	PA_144	PA_142	PA_72	PA_85	PA_105	PA_156	PA_112	PAO1	PA_26	PA_62	PA_11	DK2	PA_107	PA_43	PA_102	PA_54	PA_69	PA_93	PA_87	PA_97	PA_134	PA_49	PA_53	PA_86	PA_13	PA_55	PA_116	PA_131	PA_137	PA_32	PA_136
alg44	1	1	1	1	1	1	1	1	1	1	1	1	1	1	1	1	1	1	1	1	1	1	1	1	1	0	1	1	1	0	1	1	1	1	1	1	1	1	1	1	1	1	1	1	1	1	1	1	1
alg8	1	1	1	1	1	1	1	1	1	1	1	1	1	1	1	1	1	1	1	1	1	1	1	1	1	0	1	1	1	0	1	1	1	1	1	1	1	1	1	1	1	1	1	1	1	1	1	1	1
algA	1	1	1	1	1	1	1	1	1	1	1	1	1	1	1	1	1	1	1	1	1	1	1	1	1	0	1	1	1	0	1	1	1	1	1	1	1	1	1	1	1	1	1	1	1	1	1	1	1
algB	1	1	1	1	1	1	1	1	1	1	1	1	1	1	1	1	1	1	1	1	1	1	1	1	1	0	1	1	1	0	1	1	1	1	1	1	1	1	1	1	1	1	1	1	1	1	1	1	1
algC	1	1	1	1	1	1	1	1	1	1	1	1	1	1	1	1	1	1	1	1	1	1	1	1	1	0	1	1	1	0	1	1	1	1	1	1	1	1	1	1	1	1	1	1	1	1	1	1	1
algD	1	1	1	1	1	1	1	1	1	1	1	1	1	1	1	1	1	1	1	1	1	1	1	1	1	0	1	1	1	0	1	1	1	1	1	1	1	1	1	1	1	1	1	1	1	1	1	1	1
algE	1	1	1	1	1	1	1	1	1	1	1	1	1	1	1	1	1	1	1	1	1	1	1	1	1	0	1	1	1	0	1	1	1	1	1	1	1	1	1	1	1	1	1	1	1	1	1	1	1
algF	1	1	1	1	1	1	1	1	1	1	1	1	1	1	1	1	1	1	1	1	1	1	1	1	1	0	1	1	1	0	1	1	1	1	1	1	1	1	1	1	1	1	1	1	1	1	1	1	1
algG	1	1	1	1	1	1	1	1	1	1	1	1	1	1	1	1	1	1	1	1	1	1	1	0	1	0	1	1	1	0	1	1	1	1	1	1	1	1	1	1	1	1	1	1	1	1	1	1	1
algI	1	1	1	1	1	1	1	1	1	1	1	1	1	1	1	0	1	1	0	0	1	1	1	1	1	0	1	1	1	0	1	1	1	1	1	1	1	1	0	1	1	1	1	1	1	1	0	1	1
algJ	1	1	1	1	1	1	1	1	1	1	1	1	1	1	1	1	1	1	1	1	1	1	1	1	1	0	1	1	1	0	1	1	1	1	1	1	1	1	1	1	1	1	1	1	1	1	1	1	1
algK	1	1	1	1	1	1	1	1	1	1	1	1	1	1	1	1	1	1	0	1	1	1	1	0	1	0	1	1	1	0	1	1	1	1	1	1	1	1	1	1	1	1	1	1	1	1	0	1	1
algL	1	1	1	1	1	1	1	1	1	1	1	1	1	1	1	1	1	1	1	1	1	1	1	1	1	0	1	1	1	0	1	1	1	1	1	1	1	1	1	1	1	1	1	1	1	1	1	1	1
algP/algR3	1	1	1	0	1	1	1	1	1	0	1	1	1	1	1	1	1	1	0	0	1	1	1	0	0	0	1	1	1	0	0	1	1	1	1	1	1	1	1	0	0	0	0	1	1	1	0	1	1
algQ	1	1	1	1	1	1	1	1	1	1	1	1	1	1	1	1	1	1	1	1	1	1	1	1	1	0	1	1	1	0	1	1	1	1	1	1	1	1	1	1	1	1	1	1	1	1	1	1	1
algR	1	1	1	1	1	1	1	1	1	1	1	1	1	1	1	1	1	1	1	1	1	1	1	1	1	0	1	1	1	0	1	1	1	1	1	1	1	1	1	1	1	1	1	1	1	1	1	1	1
algU	1	1	1	1	1	1	1	1	1	1	1	1	1	1	1	1	1	1	1	1	1	1	1	1	1	0	1	1	1	0	1	1	1	1	1	1	1	1	1	1	1	1	1	1	1	1	1	1	1
algW	1	1	1	1	1	1	1	1	1	1	1	1	1	1	1	1	1	1	1	1	1	1	1	1	1	0	1	1	1	0	1	1	1	1	1	1	1	1	1	1	1	1	1	1	1	1	1	1	1
algX	1	1	1	1	1	1	1	1	1	1	1	1	1	1	1	1	1	1	0	1	1	1	1	1	1	0	1	1	1	0	1	1	1	1	1	1	1	1	1	1	1	1	1	1	1	1	1	1	1
algZ	1	1	1	1	1	1	1	1	1	1	1	1	1	1	1	1	1	1	1	1	1	1	1	1	1	0	1	1	1	0	1	1	1	1	1	1	1	1	1	1	1	1	1	1	1	1	1	1	1
aprA	1	1	1	1	1	1	1	1	1	1	1	1	1	1	1	1	1	1	1	1	1	1	1	1	1	0	1	1	1	0	1	1	1	1	1	1	1	1	1	1	1	1	1	1	1	1	1	1	1
chpA	1	1	1	1	1	1	1	1	1	1	1	1	1	0	1	0	1	0	0	0	1	1	1	0	1	0	0	1	1	0	1	1	1	1	1	1	1	1	1	1	1	1	1	1	1	1	0	1	1
chpB	1	1	1	1	1	1	1	1	1	1	1	1	1	1	1	1	1	1	1	1	1	1	1	1	1	0	1	1	1	0	1	1	1	1	1	1	1	1	1	1	1	1	1	1	1	1	1	1	1
chpC	1	1	1	1	1	1	1	1	1	1	1	1	1	1	1	1	1	1	1	1	1	1	1	1	1	0	1	1	1	0	1	1	1	1	1	1	1	1	1	1	1	1	1	1	1	1	1	1	1
chpD	1	1	1	1	1	1	1	1	1	1	1	1	1	1	1	1	1	1	1	1	1	1	1	1	1	0	1	1	1	0	1	1	1	1	1	1	1	1	1	1	1	1	1	1	1	1	1	1	1
chpE	1	1	1	1	1	1	1	1	1	1	1	1	1	1	1	1	1	1	1	1	1	1	1	1	1	0	1	1	1	0	1	1	1	1	1	1	1	1	1	1	1	1	1	1	1	1	1	1	1
clpV1	1	1	1	1	1	1	1	1	1	1	1	1	1	1	1	1	1	1	1	0	1	1	1	1	1	0	1	1	1	0	1	1	1	1	1	1	1	1	1	1	1	1	1	1	1	1	1	1	1
dotU1	1	1	1	1	1	1	1	1	1	1	1	1	1	0	1	0	1	0	0	0	1	1	1	0	1	0	1	1	1	0	1	1	1	1	1	1	1	1	1	1	1	1	1	1	1	1	0	1	1
exoS	1	1	1	1	1	1	1	1	1	1	1	1	1	1	1	1	1	1	1	1	1	1	1	1	1	0	1	1	1	0	1	1	1	1	1	1	1	1	1	1	1	1	1	1	1	1	1	1	1
exoT	1	1	1	1	1	1	1	1	1	1	1	1	1	1	1	1	1	1	1	1	1	1	1	1	1	0	1	1	1	0	1	1	1	1	1	1	1	1	1	1	1	1	1	1	1	1	1	1	1
exoU	0	0	0	0	0	0	0	0	0	0	0	0	0	0	0	0	0	0	0	0	0	0	0	0	0	0	0	0	0	0	0	0	0	0	0	0	0	0	0	0	0	0	0	0	0	0	0	0	0
exoY	1	1	1	1	1	1	1	1	1	1	1	1	1	1	1	1	1	1	1	1	1	1	1	1	1	0	1	1	1	0	1	1	1	1	1	1	1	1	1	1	1	1	1	1	1	1	1	1	1
exsA	1	1	1	1	1	1	1	1	1	1	1	1	1	1	1	1	1	1	1	1	1	1	1	1	1	0	1	1	1	0	1	1	1	1	1	1	1	1	1	1	1	1	1	1	1	1	1	1	1
exsB	1	1	1	1	1	1	1	1	1	1	1	1	1	1	1	1	1	1	1	1	1	1	1	1	1	0	1	1	1	0	1	1	1	1	1	1	1	1	1	1	1	1	1	1	1	1	1	1	1
exsC	1	1	1	1	1	1	1	1	1	1	1	1	1	1	1	1	1	1	1	1	1	1	1	1	1	0	1	1	1	0	1	1	1	1	1	1	1	1	1	1	1	1	1	1	1	1	1	1	1
exsD	1	1	1	1	1	1	1	1	1	1	1	1	1	1	1	1	1	1	1	1	1	1	1	1	1	0	1	1	1	0	1	1	1	1	1	1	1	1	1	1	1	1	1	1	1	1	1	1	1
exsE	1	1	1	1	1	1	1	1	1	1	1	1	1	1	1	1	1	1	1	1	1	1	1	1	1	0	1	1	1	0	1	1	1	1	1	1	1	1	1	1	1	1	1	1	1	1	0	1	1
fha1	0	1	1	1	1	1	1	1	1	1	0	0	1	1	0	0	1	0	0	0	1	0	0	0	1	0	1	1	0	0	0	0	1	1	0	1	1	1	1	0	1	1	1	1	1	1	0	1	1
fimT	1	1	1	1	1	1	1	1	1	1	1	1	1	1	1	1	1	1	1	1	0	0	1	1	1	0	1	1	1	0	1	1	1	1	1	1	1	1	1	1	1	1	1	1	1	1	1	1	1
fimU	1	1	1	1	1	1	1	1	1	1	1	1	1	1	1	1	1	1	1	1	0	0	1	1	1	0	1	1	1	0	1	1	1	1	1	1	1	1	1	1	1	1	1	1	1	1	1	1	1
fimV	1	1	1	1	1	1	1	1	1	1	1	1	1	1	0	1	1	0	0	1	1	1	1	0	1	0	1	1	1	0	1	1	1	1	1	1	1	1	1	1	1	1	1	1	1	1	0	1	0
flaG	1	1	1	1	1	1	1	1	1	1	1	1	1	1	1	1	1	1	1	1	1	1	1	1	1	0	1	1	0	0	1	1	1	1	1	1	1	1	1	1	1	1	1	1	1	1	1	1	0
fleN	1	1	1	1	1	1	1	1	1	1	1	1	1	1	1	1	1	1	1	1	1	1	1	1	1	0	1	1	1	0	1	1	1	1	1	1	1	1	1	1	1	1	1	1	1	1	1	1	1
fleQ	1	1	1	1	1	1	1	1	1	1	1	1	1	1	1	1	1	1	1	1	1	1	1	1	1	0	1	1	1	0	1	1	1	1	1	1	1	1	1	1	1	1	1	1	1	1	1	1	1
fleR	1	1	1	1	1	1	1	1	1	1	1	1	1	1	1	1	1	1	1	1	1	1	1	1	1	0	1	1	1	0	1	1	1	1	1	1	1	1	1	1	1	1	1	1	1	1	1	1	1
fleS	1	1	1	1	1	1	1	1	1	1	1	1	1	1	1	1	1	1	1	1	1	1	1	1	1	0	1	1	1	0	1	1	1	1	1	1	1	1	1	1	1	1	1	1	1	1	1	1	1
flgA	1	1	1	1	1	1	1	1	1	1	1	1	1	1	1	1	1	1	1	1	1	1	1	1	1	0	1	1	1	0	1	1	1	1	1	1	1	1	1	1	1	1	1	1	1	1	1	1	1
flgB	1	1	1	1	1	1	1	1	1	1	1	1	1	1	1	1	1	1	1	1	1	1	1	1	1	0	1	1	1	0	1	1	1	1	1	1	1	1	1	1	1	1	1	1	1	1	1	1	1
flgC	1	1	1	1	1	1	1	1	1	1	1	1	1	1	1	1	1	1	1	1	1	1	1	1	1	0	1	1	1	0	1	1	1	1	1	1	1	1	1	1	1	1	1	1	1	1	1	1	1
flgD	1	1	1	1	1	1	1	1	1	1	1	1	1	1	1	1	1	1	1	1	1	1	1	1	1	0	1	1	1	0	1	1	1	1	1	1	1	1	1	1	1	1	1	1	1	1	1	1	1
flgE	1	1	1	1	1	1	1	1	1	1	1	1	1	1	1	1	1	1	0	1	1	1	1	1	1	0	0	1	1	0	1	1	1	1	1	1	1	1	1	1	1	1	1	1	1	1	1	1	1
flgF	1	1	1	1	1	1	1	1	1	1	1	1	1	1	1	1	1	1	1	1	1	1	1	1	1	0	1	1	1	0	1	1	1	1	1	1	1	1	1	1	1	1	1	1	1	1	1	1	1
flgG	1	1	1	1	1	1	1	1	1	1	1	1	1	1	1	1	1	1	1	1	1	1	1	1	1	0	1	1	1	0	1	1	1	1	1	1	1	1	1	1	1	1	1	1	1	1	1	1	1
flgH	1	1	1	1	1	1	1	1	1	1	1	1	1	1	1	1	1	1	1	1	1	1	1	1	1	0	1	1	1	0	1	1	1	1	1	1	1	1	1	1	1	1	1	1	1	1	1	1	1
flgI	1	1	1	1	1	1	1	1	1	1	1	1	1	1	1	1	1	1	1	1	1	1	1	1	1	0	1	1	1	0	1	1	1	1	1	1	1	1	1	1	1	1	1	1	1	1	1	1	1
flgJ	1	1	1	1	1	1	1	1	1	1	1	1	1	1	1	1	1	1	1	1	1	1	1	1	1	0	1	1	1	0	1	1	1	1	1	1	1	1	1	1	1	1	1	1	1	1	1	1	1
flgK	1	1	1	1	1	1	1	1	1	1	1	1	1	1	1	1	1	1	1	1	1	1	1	1	1	0	1	1	0	0	1	1	1	1	1	1	1	1	1	1	1	1	1	1	1	1	1	1	0
flgL	1	1	1	1	1	1	1	1	1	1	1	1	1	1	1	1	1	1	1	1	1	1	1	1	1	0	1	1	0	0	1	1	1	1	1	1	1	1	1	1	1	1	1	1	1	1	1	1	0
flgM	1	1	1	1	1	1	1	1	1	1	1	1	1	1	1	1	1	1	1	1	1	1	1	1	1	0	1	1	1	0	1	1	1	1	1	1	1	1	1	1	1	1	1	1	1	1	1	1	1
flgN	1	1	1	1	1	1	1	1	1	1	1	1	1	1	1	1	1	1	1	1	1	1	1	1	1	0	1	1	1	0	1	1	1	1	1	1	1	1	1	1	1	1	1	1	1	1	1	1	1
flhA	1	1	1	1	1	1	1	1	1	1	1	1	1	1	1	1	1	1	1	1	1	1	1	1	1	0	1	1	1	0	1	1	1	1	1	1	1	1	1	1	1	1	1	1	1	1	1	1	1
flhB	1	1	1	1	1	1	1	1	1	1	1	1	1	1	1	1	1	1	1	1	1	1	0	1	1	0	1	1	1	0	1	1	1	1	1	1	1	1	1	1	1	1	1	1	1	1	1	1	1
flhF	1	1	1	1	1	1	1	1	1	1	1	1	1	1	1	1	1	1	1	1	1	1	1	1	1	0	1	1	1	0	1	1	1	1	1	1	1	1	1	1	1	1	1	1	1	1	1	1	1
fliA	1	1	1	1	1	1	1	1	1	1	1	1	1	1	1	1	1	1	1	1	1	1	1	1	1	0	1	1	1	0	1	1	1	1	1	1	1	1	1	1	1	1	1	1	1	1	1	1	1
fliC	1	1	1	1	1	1	1	1	1	1	1	1	1	1	1	1	1	1	1	1	1	1	1	1	1	0	1	1	0	0	1	1	1	1	1	1	1	1	1	1	1	1	1	1	1	1	1	1	0
fliD	1	1	1	1	1	1	1	1	1	1	1	1	1	1	1	1	1	1	1	1	1	1	1	1	1	0	1	1	0	0	1	1	1	1	1	1	1	1	1	1	1	1	1	1	1	1	1	1	0
fliE	1	1	1	1	1	1	1	1	1	1	1	1	1	1	1	1	1	1	1	1	1	1	1	1	1	0	1	1	1	0	1	1	1	1	1	1	1	1	1	1	1	1	1	1	1	1	1	1	1
fliF	1	1	1	1	1	1	1	1	1	1	1	1	1	1	1	1	1	1	0	0	1	1	1	0	1	0	1	1	1	0	1	1	1	1	1	1	1	1	1	1	1	1	1	1	1	1	0	1	1
fliG	1	1	1	1	1	1	1	1	1	1	1	1	1	1	1	1	1	1	1	1	1	1	1	1	1	0	1	1	1	0	1	1	1	1	1	1	1	1	1	1	1	1	1	1	1	1	1	1	1
fliH	1	1	1	1	1	1	1	1	1	1	1	1	1	1	1	1	1	1	1	0	1	1	1	0	1	0	1	1	1	0	1	1	1	1	1	1	1	1	1	1	1	1	1	1	1	1	0	1	1
fliI	1	1	1	1	1	1	1	1	1	1	1	1	1	1	1	1	1	1	1	1	1	1	1	1	1	0	1	1	1	0	1	1	1	1	1	1	1	1	1	1	1	1	1	1	1	1	1	1	1
fliJ	1	1	1	1	1	1	1	1	1	1	1	1	1	1	1	1	1	1	1	1	1	1	1	1	1	0	1	1	1	0	1	1	1	1	1	1	1	1	1	1	1	1	1	1	1	1	1	1	1
fliK	1	1	1	1	1	1	1	1	1	1	1	1	1	1	1	1	1	1	1	1	1	1	1	1	1	0	1	1	1	0	1	1	1	1	1	1	1	1	1	1	1	1	1	1	1	1	1	1	1
fliL	1	1	1	1	1	1	1	1	1	1	1	1	1	1	1	1	1	1	1	1	1	1	1	1	1	0	1	1	1	0	1	1	1	1	1	1	1	1	1	1	1	1	1	1	1	1	1	1	1
fliM	1	1	1	1	1	1	1	1	1	1	1	1	1	1	1	1	1	1	1	1	1	1	1	1	1	0	1	1	1	0	1	1	1	1	1	1	1	1	1	1	1	1	1	1	1	1	1	1	1
fliN	1	1	1	1	1	1	1	1	1	1	1	1	1	1	1	1	1	1	1	1	1	1	1	1	1	0	1	1	1	0	1	1	1	1	1	1	1	1	1	1	1	1	1	1	1	1	1	1	1
fliO	1	1	1	1	1	1	1	1	1	1	1	1	1	1	1	1	1	1	1	1	1	1	1	1	1	0	1	1	1	0	1	1	1	1	1	1	1	1	1	1	1	1	1	1	1	1	1	1	1
fliP	1	1	1	1	1	1	1	1	1	1	1	1	1	1	1	1	1	1	1	1	1	1	0	1	1	0	1	1	1	0	1	1	1	1	1	1	1	1	1	1	1	1	1	1	1	1	1	1	1
fliQ	1	1	1	1	1	1	1	1	1	1	1	1	1	1	1	1	1	1	1	1	1	1	1	1	1	0	1	1	1	0	1	1	1	1	1	1	1	1	1	1	1	1	1	1	1	1	1	1	1
fliR	1	1	1	1	1	1	1	1	1	1	1	1	1	1	1	1	1	1	1	1	1	1	0	1	1	0	1	1	1	0	1	1	1	1	1	1	1	1	1	1	1	1	1	1	1	1	1	1	1
fliS	1	1	1	1	1	1	1	1	1	1	1	1	1	1	1	1	1	1	1	1	1	1	1	1	1	0	1	1	0	0	1	1	1	1	1	1	1	1	1	1	1	1	1	1	1	1	1	1	0
fliT	1	1	1	1	1	1	1	1	1	1	1	1	1	1	1	1	1	1	1	1	1	1	1	1	1	0	1	1	0	0	1	1	1	1	1	1	1	1	1	1	1	1	1	1	1	1	1	1	0
fptA	1	1	1	1	1	1	1	1	1	1	1	1	1	1	1	1	1	1	1	1	1	1	1	1	1	0	1	1	1	0	1	1	1	1	1	1	1	1	1	1	1	1	1	1	1	1	1	1	1
fpvA	0	0	0	0	0	0	0	0	0	0	0	0	0	0	0	0	0	0	0	0	1	1	1	1	1	0	0	0	1	0	1	1	1	1	1	1	1	1	1	0	0	0	0	0	0	0	0	0	0
hcp1	1	1	1	1	1	1	1	1	1	1	1	1	1	1	1	1	1	1	1	1	1	1	1	1	1	0	1	1	1	0	1	1	1	1	1	1	1	1	1	1	1	1	1	1	1	1	1	1	1
hsiA1	1	1	1	1	1	1	0	1	1	1	1	1	1	0	1	0	0	0	0	0	1	1	1	1	1	0	1	1	1	0	1	1	1	1	1	1	1	1	0	1	1	1	1	1	1	1	0	1	1
hsiB1/vipA	1	1	1	1	1	1	1	1	1	1	1	1	1	1	1	1	1	1	1	1	1	1	1	1	1	0	1	1	1	0	1	1	1	1	1	1	1	1	1	1	1	1	1	1	1	1	1	1	1
hsiC1/vipB	1	1	1	1	1	1	1	1	1	1	1	1	1	1	1	1	1	1	1	1	1	1	1	1	1	0	1	1	1	0	1	1	1	1	1	1	1	1	1	1	1	1	1	1	1	1	1	1	1
hsiE1	1	1	1	1	1	1	1	1	1	1	1	1	1	1	1	1	1	1	1	1	1	1	1	1	1	0	1	1	1	0	1	1	1	1	1	1	1	1	1	1	1	1	1	1	1	1	1	1	1
hsiF1	1	1	1	1	1	1	1	1	1	1	1	1	1	1	1	1	1	1	1	1	1	1	1	1	1	0	1	1	1	0	1	1	1	1	1	1	1	1	1	1	1	1	1	1	1	1	1	1	1
hsiG1	1	1	1	1	1	1	1	1	1	1	1	1	1	1	1	1	1	1	1	0	1	1	1	1	1	0	1	1	1	0	1	1	1	1	1	1	1	1	1	1	1	1	1	1	1	1	1	1	1
hsiH1	1	1	1	1	1	1	1	1	1	1	1	1	1	1	1	1	1	1	1	1	1	1	1	1	1	0	1	1	1	0	1	1	1	1	1	1	1	1	1	1	1	1	1	1	1	1	1	1	1
hsiJ1	1	1	1	1	1	1	1	1	1	1	1	1	1	1	1	1	1	1	1	1	1	1	1	1	1	0	1	1	1	0	1	1	1	1	1	1	1	1	1	1	1	1	1	1	1	1	1	1	1
icmF1/tssM1	1	1	1	1	1	1	1	1	1	1	1	1	1	1	1	1	1	1	1	1	1	1	1	1	1	0	1	1	1	0	1	1	1	1	1	1	1	1	1	1	1	1	1	1	1	1	1	1	1
lasA	1	1	1	1	1	1	1	1	1	1	1	1	1	1	1	1	1	1	1	1	1	1	1	1	1	0	1	1	1	0	1	1	1	1	1	1	1	1	1	1	1	1	1	0	1	1	1	1	1
lasB	1	1	1	1	1	1	1	1	1	1	1	1	1	1	1	1	1	1	1	1	1	1	1	1	1	0	1	1	1	0	1	1	1	1	1	1	1	1	1	1	1	1	1	1	1	1	1	1	1
lasI	1	1	1	1	1	1	1	1	1	1	1	1	1	1	1	1	1	1	1	1	1	1	1	1	1	0	1	1	1	0	1	1	1	1	1	1	0	1	1	1	1	1	1	1	1	1	1	1	1
lip1	1	1	1	1	1	1	1	1	1	1	1	1	1	1	1	1	1	1	1	1	1	1	1	1	1	0	1	1	1	0	1	1	1	1	1	1	1	1	1	1	1	1	1	1	1	1	1	1	1
mbtH-like	1	1	1	1	1	1	1	1	1	1	1	1	1	1	1	1	1	1	1	1	1	1	1	1	1	0	1	1	1	0	1	1	1	1	1	1	1	1	1	1	1	1	1	1	1	1	1	1	1
motA	1	1	1	1	1	1	1	1	1	1	1	1	1	1	1	1	1	1	1	1	1	1	1	1	1	0	1	1	1	0	1	1	1	1	1	1	1	1	1	1	1	1	1	1	1	1	1	1	1
motB	1	1	1	1	1	1	1	1	1	1	1	1	1	1	1	1	1	1	1	1	1	1	1	1	1	0	1	1	1	0	1	1	1	1	1	1	1	1	1	1	1	1	1	1	1	1	1	1	1
motC	1	1	1	1	1	1	1	1	1	1	1	1	1	1	1	1	1	1	1	1	1	1	1	1	1	0	1	1	1	0	1	1	1	1	1	1	1	1	1	1	1	1	1	1	1	1	1	1	1
motD	1	1	1	1	1	1	1	1	1	1	1	1	1	1	1	1	1	1	1	1	1	1	1	1	1	0	1	1	1	0	1	1	1	1	1	1	1	1	1	1	1	1	1	1	1	1	1	1	1
motY	1	1	1	1	1	1	1	1	1	1	1	1	1	1	1	1	1	1	1	1	1	1	1	1	1	0	1	1	1	0	1	1	1	1	1	1	1	1	1	1	1	1	1	1	1	1	1	1	1
mucA	1	1	1	1	1	1	1	1	1	1	1	1	1	1	1	1	1	1	1	1	1	1	1	1	1	0	1	1	1	0	1	1	1	1	1	1	1	1	1	1	1	1	1	1	1	1	1	1	1
mucB	1	1	1	1	1	1	1	1	1	1	1	1	1	1	1	1	1	1	1	1	1	1	1	1	1	0	1	1	1	0	1	1	1	1	1	1	1	1	1	1	1	1	1	1	1	1	1	1	1
mucC	1	1	1	1	1	1	1	1	1	1	1	1	1	1	1	1	1	1	1	1	1	1	1	1	1	0	1	1	1	0	1	1	1	1	1	1	1	1	1	1	1	1	1	1	1	1	1	1	1
mucD	1	1	1	1	1	1	1	1	1	1	1	1	1	1	1	1	1	1	1	1	1	1	1	1	1	0	1	1	1	0	1	1	1	1	1	1	1	1	1	1	1	1	1	1	1	1	1	1	1
mucE	1	1	1	1	1	1	1	1	1	1	1	1	1	1	1	1	1	1	1	1	1	1	1	1	1	0	1	1	1	0	1	1	1	1	1	1	1	1	1	1	1	1	1	1	1	1	1	1	1
mucP	1	1	1	1	1	1	1	1	1	1	1	1	1	1	1	1	1	1	1	1	1	1	1	1	1	0	1	1	1	0	1	1	1	1	1	1	1	1	1	1	1	1	1	1	1	1	1	1	1
pchA	1	1	1	1	1	1	1	1	1	1	1	1	1	1	1	1	1	1	1	1	1	1	1	1	1	0	1	1	1	0	1	1	1	1	1	1	1	1	1	1	1	1	1	1	1	1	1	1	1
pchB	1	1	1	1	1	1	1	1	1	1	1	1	1	1	1	1	1	1	1	1	1	1	1	1	1	0	1	1	1	0	1	1	1	1	1	1	1	1	1	1	1	1	1	1	1	1	1	1	1
pchC	1	1	1	1	1	1	1	1	1	1	1	1	1	1	1	1	1	1	1	1	1	1	1	1	1	0	1	1	1	0	1	1	1	1	1	1	1	1	1	1	1	1	1	1	1	1	1	1	1
pchD	1	1	1	1	1	1	1	1	1	1	1	1	1	1	1	1	1	1	1	1	1	1	1	1	1	0	1	1	1	0	1	1	1	1	1	1	1	1	1	1	1	1	1	1	1	1	1	1	1
pchE	1	1	1	1	1	1	1	1	1	1	1	1	1	0	0	0	1	0	0	0	1	1	1	0	1	0	1	1	1	0	1	1	1	1	1	1	1	1	0	1	1	1	1	1	1	1	0	1	0
pchF	0	1	1	1	1	1	1	1	1	1	1	1	1	0	0	1	0	0	0	0	1	1	1	0	1	0	1	0	1	0	0	1	1	1	1	1	1	1	1	1	1	1	1	1	1	1	0	1	0
pchG	1	1	1	1	1	1	1	1	1	1	1	1	1	1	1	1	1	1	1	0	1	1	1	0	1	0	1	1	1	0	1	1	1	1	1	1	1	1	0	1	1	1	1	1	1	1	0	1	1
pchH	1	1	1	1	1	1	1	1	1	1	1	1	1	1	0	0	1	0	0	0	1	1	1	0	1	0	1	1	1	0	1	1	1	1	1	1	1	1	0	1	1	1	1	1	1	1	0	1	0
pchI	1	1	1	1	1	1	1	1	1	1	1	1	1	0	1	0	1	0	0	0	1	1	1	0	1	0	1	1	1	0	1	1	1	1	1	1	1	1	0	1	1	1	1	1	1	1	0	1	1
pchR	1	1	1	1	1	1	1	1	1	1	1	1	1	1	1	1	1	1	1	1	1	1	1	1	1	0	1	1	1	0	1	1	1	1	1	1	1	1	1	1	1	1	1	1	1	1	1	1	1
pcr1	1	1	1	1	1	1	1	1	1	1	1	1	1	1	1	1	1	1	1	1	1	1	1	1	1	0	1	1	1	0	1	1	1	1	1	1	1	1	1	1	1	1	1	1	1	1	1	1	1
pcr2	1	1	1	1	1	1	1	1	1	1	1	1	1	1	1	1	1	1	1	1	1	1	1	1	1	0	1	1	1	0	1	1	1	1	1	1	1	1	1	1	1	1	1	1	1	1	1	1	1
pcr3	1	1	1	1	1	1	1	1	1	1	1	1	1	1	1	1	1	1	1	1	1	1	1	1	1	0	1	1	1	0	1	1	1	1	1	1	1	1	1	1	1	1	1	1	1	1	1	1	1
pcr4	1	1	1	1	1	1	1	1	1	1	1	1	1	1	1	1	1	1	1	1	1	1	1	1	1	0	1	1	1	0	1	1	1	1	1	1	1	1	1	1	1	1	1	1	1	1	1	1	1
pcrD	1	1	1	1	1	1	1	1	1	1	1	1	1	1	1	1	1	1	0	1	1	1	1	1	1	0	1	1	1	0	1	1	1	1	1	1	1	1	1	1	1	1	1	1	1	1	1	1	1
pcrG	1	1	1	1	1	1	1	1	1	1	1	1	1	1	1	1	1	1	1	1	1	1	1	1	1	0	1	1	1	0	1	1	1	1	1	1	1	1	1	1	1	1	1	1	1	1	1	1	1
pcrH	1	1	1	1	1	1	1	1	1	1	1	1	1	1	1	1	1	1	1	1	1	1	1	1	1	0	1	1	1	0	1	1	1	1	1	1	1	1	1	1	1	1	1	1	1	1	1	1	1
pcrR	1	1	1	1	1	1	1	1	1	1	1	1	1	1	1	1	1	1	1	1	1	1	1	1	1	0	1	1	1	0	1	1	1	1	1	1	1	1	1	1	1	1	1	1	1	1	1	1	1
pcrV	1	1	1	1	1	1	1	1	1	1	1	1	1	1	1	1	1	1	1	1	1	1	1	1	1	0	1	1	1	0	1	1	1	1	1	1	1	1	1	1	1	1	1	1	1	1	1	1	1
phzA1	0	0	0	0	0	0	0	0	0	0	0	0	0	0	0	0	0	0	0	0	0	0	0	0	0	0	0	0	0	0	0	0	0	0	0	0	0	0	0	0	0	0	0	0	0	0	0	0	1
phzB1	0	0	0	0	0	0	0	0	0	0	0	0	0	0	0	0	0	0	0	0	0	0	1	1	1	0	1	1	1	0	1	1	0	0	0	1	1	0	1	1	0	1	1	1	1	0	0	1	1
phzC1	1	1	1	1	1	1	1	0	1	1	1	1	1	1	1	0	1	0	1	1	1	1	1	1	1	0	1	1	1	0	1	1	1	1	1	1	1	1	1	1	1	1	1	0	1	1	0	1	1
phzD1	1	1	1	1	1	1	1	0	1	1	1	1	1	1	1	0	1	0	1	1	1	1	1	1	1	0	1	1	1	0	1	1	1	1	1	1	1	1	1	1	1	1	1	1	1	1	0	1	1
phzE1	1	1	1	1	1	1	1	1	1	1	1	1	1	1	1	1	1	1	1	1	1	1	1	1	1	0	1	1	1	0	1	1	1	1	1	1	1	1	1	1	1	1	1	1	1	1	0	1	1
phzF1	1	1	1	1	1	1	1	1	1	1	1	1	1	1	1	1	1	1	1	1	1	1	1	1	1	0	1	1	1	0	1	1	1	1	1	1	1	1	1	1	1	1	1	1	1	1	0	1	1
phzG1	1	1	1	1	1	1	1	1	1	1	1	1	1	1	1	1	1	1	1	1	1	1	1	1	1	0	1	1	1	0	1	1	1	1	1	1	1	1	1	1	1	1	1	1	1	1	0	1	1
phzH	1	1	1	1	1	1	1	1	1	1	1	1	1	1	1	1	1	1	1	1	1	1	1	1	1	0	1	1	1	0	1	1	1	1	1	1	1	1	1	1	1	1	1	1	1	1	1	1	1
phzM	1	1	1	1	1	1	1	1	1	1	1	1	1	1	1	1	1	1	1	1	1	1	1	1	1	0	1	1	1	0	1	1	1	1	1	1	1	1	1	1	1	1	1	1	1	1	1	1	1
phzS	1	1	1	1	1	1	1	1	1	1	1	1	1	1	1	1	1	1	1	1	1	1	1	1	1	0	1	1	1	0	1	1	1	1	1	1	1	1	1	1	1	1	1	1	1	1	1	1	1
pilB	1	1	1	1	1	1	1	1	1	1	1	1	1	1	1	1	1	1	1	1	1	1	1	1	1	0	0	0	0	0	0	1	1	1	1	1	1	1	1	1	1	1	1	0	0	0	0	0	0
pilC	0	0	0	0	0	0	0	0	0	0	0	0	0	0	0	0	0	0	0	0	0	0	1	1	1	0	0	0	0	0	0	1	1	1	1	1	1	1	1	1	1	1	1	0	0	0	0	0	0
pilE	1	1	1	1	1	1	1	1	1	1	1	1	1	1	1	1	1	1	1	1	0	0	1	1	1	0	1	1	1	0	1	1	1	1	1	1	1	1	1	1	1	1	1	1	1	1	1	1	1
pilF	1	1	1	1	1	1	1	1	1	1	1	1	1	1	1	1	1	1	1	1	1	1	1	1	1	0	1	1	1	0	1	1	1	1	1	1	1	1	1	1	1	1	1	1	1	1	1	1	1
pilG	1	1	1	1	1	1	1	1	1	1	1	1	1	1	1	1	1	1	1	1	1	1	1	1	1	0	1	1	1	0	1	1	1	1	1	1	1	1	1	1	1	1	1	1	1	1	1	1	1
pilH	1	1	1	1	1	1	1	1	1	1	1	1	1	1	1	1	1	1	1	1	1	1	1	1	1	0	1	1	1	0	1	1	1	1	1	1	1	1	1	1	1	1	1	1	1	1	1	1	1
pilI	1	1	1	1	1	1	1	1	1	1	1	1	1	1	1	1	1	1	1	1	1	1	1	1	1	0	1	1	1	0	1	1	1	1	1	1	1	1	1	1	1	1	1	1	1	1	1	1	1
pilJ	1	1	1	1	1	1	1	1	1	1	1	1	1	1	1	1	1	1	1	1	1	1	1	1	1	0	1	1	1	0	1	1	1	1	1	1	1	1	1	1	1	1	1	1	1	1	1	1	1
pilK	1	1	1	1	1	1	1	1	1	1	1	1	1	1	1	1	1	1	1	1	1	1	1	1	1	0	1	1	1	0	1	1	1	1	1	1	1	1	1	1	1	1	1	1	1	1	1	1	1
pilM	1	1	1	1	1	1	1	1	1	1	1	1	1	1	1	1	1	1	1	1	1	1	1	1	1	0	1	1	1	0	1	1	1	1	1	1	1	1	1	1	1	1	1	1	1	1	1	1	1
pilN	1	1	1	1	1	1	1	1	1	1	1	1	1	1	1	1	1	1	1	1	1	1	1	1	1	0	1	1	1	0	1	1	1	1	1	1	1	1	1	1	1	1	1	1	1	1	1	1	1
pilO	1	1	1	1	1	1	1	1	1	1	1	1	1	1	1	1	1	1	1	1	1	1	1	1	1	0	1	1	1	0	1	1	1	1	1	1	1	1	1	1	1	1	1	1	1	1	1	1	1
pilP	1	1	1	1	1	1	1	1	1	1	1	1	1	1	1	1	1	1	1	1	1	1	1	1	1	0	1	1	1	0	1	1	1	1	1	1	1	1	1	1	1	1	1	1	1	1	1	1	1
pilQ	1	1	1	1	1	1	1	1	1	1	1	1	1	1	1	1	1	1	1	1	1	1	1	1	1	0	1	1	1	0	1	1	1	1	1	1	1	1	1	1	1	1	1	1	1	1	1	1	1
pilR	1	1	1	1	1	1	1	1	1	1	1	1	1	1	1	1	1	1	1	1	1	1	1	1	1	0	1	1	1	0	1	1	1	1	1	1	1	1	1	1	1	1	1	1	1	1	1	1	1
pilS	1	1	1	1	1	1	1	1	1	1	1	1	1	1	1	1	1	1	1	1	1	1	1	1	1	0	1	1	1	0	1	1	1	1	1	1	1	1	1	1	1	1	1	1	1	1	1	1	1
pilT	1	1	1	1	1	1	1	1	1	1	1	1	1	1	1	1	1	1	1	1	1	1	1	1	1	0	1	1	1	0	1	1	1	1	1	1	1	1	1	1	1	1	1	1	1	1	1	1	1
pilU	1	1	1	1	1	1	1	1	1	1	1	1	1	1	1	1	1	1	1	1	1	1	1	1	1	0	1	1	1	0	1	1	1	1	1	1	1	1	1	1	1	1	1	1	1	1	1	1	1
pilV	1	1	1	1	1	1	1	1	1	1	1	1	1	1	1	1	1	1	1	1	0	0	1	1	1	0	1	1	1	0	1	1	1	1	1	1	1	1	1	1	1	1	1	1	1	1	1	1	1
pilW	1	1	1	1	1	1	1	1	1	1	1	1	1	1	1	1	1	1	1	1	0	0	1	1	1	0	1	1	1	0	1	1	1	1	1	1	1	1	1	1	1	1	1	1	1	1	1	1	1
pilX	1	1	1	1	1	1	1	1	1	1	1	1	1	1	1	1	1	1	1	1	0	0	1	1	1	0	1	1	1	0	1	1	1	1	1	1	1	1	1	1	1	1	1	1	1	1	1	1	1
pilY1	1	1	1	1	1	1	1	1	1	1	1	1	1	1	1	1	1	1	1	1	0	0	1	1	1	0	1	1	1	0	1	1	1	1	1	1	1	1	1	1	1	1	1	1	1	1	1	1	1
pilY2	1	1	1	1	1	1	1	1	1	1	1	1	1	1	1	1	1	1	1	1	0	0	1	1	1	0	1	1	1	0	1	1	1	1	1	1	1	1	1	1	1	1	1	1	1	1	1	1	1
plcH	1	1	1	1	1	1	1	1	1	1	1	1	1	1	1	1	1	1	1	1	1	1	1	1	1	0	1	1	1	0	1	1	1	1	1	1	1	1	1	1	1	1	1	1	1	1	1	1	1
popB	1	1	1	1	1	1	1	1	1	1	1	1	1	1	1	1	1	1	1	0	1	1	1	1	1	0	1	1	1	0	1	1	1	1	1	1	1	1	1	1	1	1	1	1	1	1	1	1	1
popD	1	1	1	1	1	1	1	1	1	1	1	1	1	1	1	1	1	1	1	0	1	1	1	1	1	0	1	1	1	0	1	1	1	1	1	1	1	1	1	1	1	1	1	1	1	1	0	1	1
popN	1	1	1	1	1	1	1	1	1	1	1	1	1	1	1	1	1	1	1	1	1	1	1	1	1	0	1	1	1	0	1	1	1	1	1	1	1	1	1	1	1	1	1	1	1	1	1	1	1
ppkA	1	1	1	1	1	1	1	1	1	1	1	1	1	0	0	0	0	0	0	0	1	1	0	0	1	0	1	0	1	0	0	1	1	1	1	0	1	1	0	1	1	1	1	1	1	1	0	1	0
pppA	1	1	1	1	1	1	1	1	1	1	1	1	1	1	1	1	1	1	1	1	1	1	1	1	1	0	1	1	1	0	1	1	1	1	1	1	1	1	1	1	1	1	1	1	1	1	1	1	1
pscB	1	1	1	1	1	1	1	1	1	1	1	1	1	1	1	1	1	1	1	1	1	1	1	1	1	0	1	1	1	0	1	1	1	1	1	1	1	1	1	1	1	1	1	1	1	1	1	1	1
pscC	1	1	1	1	1	1	1	1	1	1	1	1	1	1	1	1	1	1	1	1	1	1	1	1	1	0	1	1	1	0	1	1	1	1	1	1	1	1	1	1	1	1	1	1	1	1	1	1	1
pscD	1	1	1	1	1	1	1	1	1	1	1	1	1	1	1	1	1	1	1	1	1	1	1	1	1	0	1	1	1	0	1	1	1	1	1	1	1	1	1	1	1	1	1	1	1	1	1	1	1
pscE	1	1	1	1	1	1	1	1	1	1	1	1	1	1	1	1	1	1	1	1	1	1	1	1	1	0	1	1	1	0	1	1	1	1	1	1	1	1	1	1	1	1	1	1	1	1	1	1	1
pscF	1	1	1	1	1	1	1	1	1	1	1	1	1	1	1	1	1	1	1	1	1	1	1	1	1	0	1	1	1	0	1	1	1	1	1	1	1	1	1	1	1	1	1	1	1	1	1	1	1
pscG	1	1	1	1	1	1	1	1	1	1	1	1	1	1	1	1	1	1	1	1	1	1	1	1	1	0	1	1	1	0	1	1	1	1	1	1	1	1	1	1	1	1	1	1	1	1	1	1	1
pscH	1	1	1	1	1	1	1	1	1	1	1	1	1	1	1	1	1	1	1	1	1	1	1	1	1	0	1	1	1	0	1	1	1	1	1	1	1	1	1	1	1	1	1	1	1	1	1	1	1
pscI	1	1	1	1	1	1	1	1	1	1	1	1	1	1	1	1	1	1	1	1	1	1	1	1	1	0	1	1	1	0	1	1	1	1	1	1	1	1	1	1	1	1	1	1	1	1	1	1	1
pscJ	1	1	1	1	1	1	1	1	1	1	1	1	1	1	1	1	1	1	1	1	1	1	1	1	1	0	1	1	1	0	1	1	1	1	1	1	1	1	1	1	1	1	1	1	1	1	1	1	1
pscK	1	1	1	1	1	1	1	1	1	1	1	1	1	1	1	1	1	1	1	1	1	1	1	1	1	0	1	1	1	0	1	1	1	1	1	1	1	1	1	1	1	1	1	1	1	1	1	1	1
pscL	1	1	1	1	1	1	1	1	1	1	1	1	1	1	1	1	1	1	1	1	1	1	1	1	1	0	1	1	1	0	1	1	1	1	1	1	1	1	1	1	1	1	1	1	1	1	1	1	1
pscN	1	1	1	1	1	1	1	1	1	1	1	1	1	1	1	1	1	1	1	1	1	1	1	1	1	0	1	1	1	0	1	1	1	1	1	1	1	1	1	1	1	1	1	1	1	1	1	1	1
pscO	1	1	1	1	1	1	1	1	1	1	1	1	1	1	1	1	1	1	1	1	1	1	1	1	1	0	1	1	1	0	1	1	1	1	1	1	1	1	1	1	1	1	1	1	1	1	1	1	1
pscQ	1	1	1	1	1	1	1	1	1	1	1	1	1	1	1	1	1	1	1	1	1	1	1	1	1	0	1	1	1	0	1	1	1	1	1	1	1	1	1	1	1	1	1	1	1	1	0	1	1
pscR	1	1	1	1	1	1	1	1	1	1	1	1	1	1	1	1	1	1	1	1	1	1	1	1	1	0	1	1	1	0	1	1	1	1	1	1	1	1	1	1	1	1	1	1	1	1	1	1	1
pscS	1	1	1	1	1	1	1	1	1	1	1	1	1	1	1	1	1	1	1	1	1	1	1	1	1	0	1	1	1	0	1	1	1	1	1	1	1	1	1	1	1	1	1	1	1	1	1	1	1
pscT	1	1	1	1	1	1	1	1	1	1	1	1	1	1	1	1	1	1	1	1	1	1	1	1	1	0	1	1	1	0	1	1	1	1	1	1	1	1	1	1	1	1	1	1	1	1	1	1	1
pscU	1	1	1	1	1	1	1	1	1	1	1	1	1	1	1	1	1	1	1	1	1	1	1	1	1	0	1	1	1	0	1	1	1	1	1	1	1	1	1	1	1	1	1	1	1	1	1	1	1
ptxR	1	1	1	1	1	1	1	1	1	1	1	1	1	1	1	1	1	1	1	1	1	1	1	1	1	0	1	1	1	0	1	1	1	1	1	1	1	1	0	1	1	1	1	1	1	1	1	1	1
pvcA	1	1	1	1	1	1	1	1	0	1	1	1	1	1	1	1	1	1	1	1	1	1	1	1	1	0	1	1	1	0	1	1	1	1	1	1	1	1	0	1	1	1	1	1	1	1	1	1	1
pvcB	1	1	1	1	1	1	1	1	0	1	1	1	1	1	1	1	1	1	1	1	1	1	1	1	1	0	1	1	1	0	1	1	1	1	1	1	1	1	0	1	1	1	1	1	1	1	1	1	1
pvcC	1	1	1	1	1	1	1	1	0	1	1	1	1	1	1	1	1	1	1	0	1	1	1	1	1	0	1	1	1	0	1	1	1	1	1	1	1	1	0	1	1	1	1	1	1	1	1	1	1
pvcD	1	1	1	1	1	1	1	1	0	1	1	1	1	1	1	1	1	1	0	0	1	1	1	1	1	0	1	1	1	0	1	1	1	1	1	1	1	1	0	1	1	1	1	1	1	1	0	1	1
pvdA	1	1	1	1	1	1	1	1	1	1	1	1	1	1	1	1	1	1	1	1	1	1	1	1	1	0	0	0	1	0	1	1	1	1	1	1	1	1	1	1	1	1	1	1	1	1	1	1	1
pvdE	0	0	0	0	0	0	0	0	0	0	0	0	0	0	0	0	0	0	0	0	1	1	1	1	1	0	0	0	1	0	1	1	1	1	1	1	1	1	1	0	0	0	0	0	0	0	0	0	0
pvdF	0	0	0	0	0	0	0	0	0	0	0	0	0	0	0	0	0	0	0	0	1	1	1	1	1	0	0	0	1	0	1	1	1	1	1	1	1	1	1	1	1	1	1	1	1	1	1	1	1
pvdG	1	1	1	1	1	1	1	1	1	1	1	1	1	1	1	1	1	1	1	1	1	1	1	1	1	0	1	1	1	0	1	1	1	1	1	1	1	1	1	1	1	1	1	1	1	1	1	1	1
pvdH	1	1	1	1	1	1	1	1	1	1	1	1	1	1	1	1	1	1	1	1	1	1	1	1	1	0	1	1	1	0	1	1	1	1	1	1	1	1	1	1	1	1	1	1	1	1	1	1	1
pvdI	0	0	0	0	0	0	0	0	0	0	0	0	0	0	0	0	0	0	0	0	0	0	0	0	0	0	0	0	0	0	0	0	0	0	0	0	0	0	1	0	0	0	0	0	0	0	0	0	0
pvdJ	0	0	0	0	0	0	0	0	0	0	0	0	0	0	0	0	0	0	0	0	0	0	0	0	0	0	0	0	0	0	0	0	0	0	0	1	0	0	1	0	0	0	0	0	0	0	0	0	0
pvdL	1	1	1	1	1	1	1	1	1	1	1	1	1	1	1	1	1	1	0	0	1	1	1	0	1	0	1	1	1	0	1	1	1	1	1	1	1	1	1	1	1	1	1	1	1	1	1	1	1
pvdM	1	1	1	1	1	1	1	1	1	1	1	1	1	1	1	1	1	1	1	1	1	1	1	1	1	0	1	1	1	0	1	1	1	1	1	1	1	1	1	0	0	0	0	0	0	0	0	0	0
pvdN	1	1	1	1	1	1	1	1	1	1	1	1	1	1	1	1	1	1	1	1	1	1	1	1	1	0	1	1	1	0	1	1	1	1	1	1	1	1	1	1	1	1	1	1	1	1	1	1	1
pvdO	1	1	1	1	1	1	1	1	1	1	1	1	1	1	1	1	1	1	1	1	1	1	1	1	1	0	1	1	1	0	1	1	1	1	1	1	1	1	1	1	1	1	1	1	1	1	1	1	1
pvdP	1	1	1	1	1	1	1	1	1	1	1	1	1	1	1	1	1	1	1	1	1	1	1	1	1	0	0	0	1	0	1	1	1	1	1	1	1	1	1	0	0	0	0	0	0	0	0	0	0
pvdQ	1	1	1	1	1	1	1	1	1	1	1	1	1	1	1	1	1	1	1	1	1	1	1	1	1	0	1	1	1	0	1	1	1	1	1	1	1	1	1	1	1	1	1	1	1	1	1	1	1
pvdS	1	1	1	1	1	1	1	1	1	1	1	1	1	1	1	1	1	1	1	1	1	1	1	1	1	0	1	1	1	0	1	1	1	1	1	1	0	1	1	1	1	1	1	1	1	1	1	1	1
rhlA	1	1	1	1	1	1	1	1	1	1	1	1	1	1	1	1	1	1	1	1	1	1	1	1	1	0	1	1	1	0	1	1	1	1	1	1	1	1	1	1	1	1	1	1	1	1	1	1	1
rhlB	1	1	1	1	1	1	1	1	1	1	1	1	1	1	1	1	1	1	1	1	1	1	1	1	1	0	1	1	1	0	1	1	1	1	1	1	1	1	1	1	1	1	1	1	1	1	1	1	1
rhlC	1	1	1	1	1	1	1	1	1	1	1	1	1	1	1	1	1	0	1	1	1	1	1	1	1	0	1	1	1	0	1	1	1	1	1	1	1	1	1	1	1	1	1	1	1	1	1	1	1
rhlI	1	1	1	1	1	1	1	1	1	1	1	1	1	1	1	1	1	1	1	1	1	1	1	1	1	0	1	1	1	0	1	1	1	1	1	1	1	1	1	1	1	1	1	1	1	1	1	1	1
spcS	1	1	1	1	1	1	1	1	1	1	1	1	1	1	1	1	1	1	1	1	1	1	1	1	1	0	1	1	1	0	1	1	1	1	1	1	1	1	1	1	1	1	1	1	1	1	1	1	1
tagF/pppB	1	1	1	1	1	1	1	1	1	1	1	1	1	1	1	1	1	1	1	1	1	1	1	1	1	0	1	1	1	0	1	1	1	1	1	1	1	1	1	1	1	1	1	1	1	1	1	1	1
tagQ	1	1	1	1	1	1	1	1	1	1	1	1	1	1	1	1	1	1	1	1	1	1	1	1	1	0	1	1	1	0	1	1	1	1	1	1	1	1	1	1	1	1	1	1	1	1	0	1	1
tagR	1	1	1	1	1	1	1	1	1	1	1	1	1	1	1	1	1	1	1	1	1	1	1	1	1	0	1	1	1	0	1	1	1	1	1	1	1	1	1	1	1	1	1	1	1	1	1	1	1
tagS	1	1	1	1	1	1	1	1	1	1	1	1	1	1	1	1	1	1	1	0	1	1	1	0	1	0	1	1	1	0	1	1	1	1	1	1	1	1	1	1	1	1	1	1	1	1	1	1	1
tagT	1	1	1	1	1	1	1	1	1	1	1	1	1	1	1	1	1	1	0	0	1	1	1	1	1	0	1	1	1	0	1	1	1	1	1	1	1	1	1	1	1	1	1	0	1	1	0	1	1
toxA	1	1	1	1	1	1	1	1	1	1	1	1	1	1	1	1	1	1	1	1	1	1	1	1	1	0	1	1	1	0	1	1	1	1	1	1	1	1	1	1	1	1	1	1	1	1	1	1	1
tse1	1	1	1	1	1	1	1	1	1	1	1	1	1	1	1	1	0	1	0	1	1	1	1	1	1	0	1	1	1	0	1	1	1	1	1	1	1	1	1	1	1	1	1	1	1	1	1	1	1
tse2	1	1	1	1	1	1	1	1	1	1	1	1	1	1	1	1	1	1	1	1	1	1	1	1	1	0	1	1	1	0	1	1	1	1	1	1	1	1	1	1	1	1	1	1	1	1	1	1	1
tse3	1	1	1	1	1	1	1	1	1	1	1	1	1	1	1	1	1	1	1	1	1	1	1	1	1	0	1	1	1	0	1	1	1	1	1	1	1	1	1	1	1	1	1	1	1	1	1	1	1
vgrG1a	1	1	1	1	1	1	1	1	1	1	1	1	1	1	0	1	1	1	1	1	0	1	1	1	1	0	1	0	0	0	0	1	1	1	1	1	1	1	1	1	0	1	1	1	1	1	0	0	1
vgrG1b	0	0	1	1	0	0	0	0	0	0	1	0	1	1	0	1	1	1	0	1	0	1	0	0	0	0	1	0	0	0	1	0	0	0	0	1	1	1	1	1	0	0	1	1	1	1	0	0	0
waaA	1	1	1	1	1	1	1	1	1	1	1	1	1	1	1	1	1	1	1	1	1	1	1	1	1	0	1	1	1	0	1	1	1	1	1	1	1	1	1	1	1	1	1	1	1	1	1	1	1
waaC	1	1	1	1	1	1	1	1	1	1	1	1	1	1	1	1	1	1	1	1	1	1	1	1	1	0	1	1	1	0	1	1	1	1	1	1	1	1	1	1	1	1	1	1	1	1	1	1	1
waaF	1	1	1	1	1	1	1	1	1	1	1	1	1	1	1	1	1	1	1	1	1	1	1	1	1	0	1	1	1	0	1	1	1	1	1	1	1	1	1	1	1	1	1	1	1	1	1	1	1
waaG	1	1	1	1	1	1	1	1	1	1	1	1	1	1	1	1	1	1	1	1	1	1	1	1	1	0	1	1	1	0	1	1	1	1	1	1	1	1	1	1	1	1	1	1	1	1	1	1	1
waaP	1	1	1	1	1	1	1	1	1	1	1	1	1	1	1	1	1	1	1	1	1	1	1	1	1	0	1	1	1	0	1	1	1	1	1	1	1	1	1	1	1	1	1	1	1	1	1	1	1
wzy	1	1	1	1	1	1	1	1	0	1	1	1	1	1	1	1	1	1	1	1	1	1	1	1	1	0	0	0	0	0	0	0	0	0	0	0	0	0	0	0	0	0	0	0	0	0	0	0	0
wzz	1	1	1	1	1	1	1	1	1	1	1	1	1	1	1	1	1	1	1	1	1	1	1	1	1	0	0	0	0	0	0	0	0	0	0	0	0	0	0	0	0	0	0	0	0	0	0	0	0
xcpA/pilD	1	1	1	1	1	1	1	1	1	1	1	1	1	1	1	1	1	1	1	1	1	1	1	1	1	0	1	1	1	0	1	1	1	1	1	1	1	1	1	1	1	1	1	1	1	1	1	1	1
xcpP	1	1	1	1	1	1	1	1	1	1	1	1	1	1	1	1	1	1	1	1	1	1	1	1	1	0	1	1	1	0	1	1	1	1	1	1	1	1	1	1	1	1	1	1	1	1	1	1	1
xcpQ	1	1	1	1	1	1	1	1	1	1	1	1	1	1	1	1	1	1	1	1	1	1	1	1	1	0	1	1	1	0	1	1	1	1	1	1	1	1	1	1	1	1	1	1	1	1	1	1	1
xcpR	1	1	1	1	1	1	1	1	1	1	1	1	1	1	1	1	1	1	1	1	1	1	1	1	1	0	1	1	1	0	1	1	1	1	1	1	1	1	1	1	1	1	1	1	1	1	1	1	1
xcpS	1	1	1	1	1	1	1	1	1	1	1	1	1	1	1	1	1	1	1	1	1	1	1	1	1	0	1	1	1	0	1	1	1	1	1	1	1	1	1	1	1	1	1	1	1	1	1	1	1
xcpT	1	1	1	1	1	1	1	1	1	1	1	1	1	1	1	1	1	1	1	1	1	1	1	1	1	0	1	1	1	0	1	1	1	1	1	1	1	1	1	1	1	1	1	1	1	1	1	1	1
xcpU	1	1	1	1	1	1	1	1	1	1	1	1	1	1	1	1	1	1	1	1	1	1	1	1	1	0	1	1	1	0	1	1	1	1	1	1	1	1	1	1	1	1	1	1	1	1	1	1	1
xcpV	1	1	1	1	1	1	1	1	1	1	1	1	1	1	1	1	1	1	1	1	1	1	1	1	1	0	1	1	1	0	1	1	1	1	1	1	1	1	1	1	1	1	1	1	1	1	1	1	1
xcpW	1	1	1	1	1	1	1	1	1	1	1	1	1	1	1	1	1	1	1	1	1	1	1	1	1	0	1	1	1	0	1	1	1	1	1	1	1	1	1	1	1	1	1	1	1	1	1	1	1
xcpX	1	1	1	1	1	1	1	1	1	1	1	1	1	1	1	1	1	1	1	1	1	1	1	1	1	0	1	1	1	0	1	1	1	1	1	1	1	1	1	1	1	1	1	1	1	1	1	1	1
xcpY	1	1	1	1	1	1	1	1	1	1	1	1	1	1	1	1	1	1	1	1	1	1	1	1	1	0	1	1	1	0	1	1	1	1	1	1	1	1	1	1	1	1	1	1	1	1	1	1	1
xcpZ	1	1	1	1	1	1	1	1	1	1	1	1	1	1	1	1	1	1	1	1	1	1	1	1	1	0	1	1	1	0	1	1	1	1	1	1	1	1	1	1	1	1	1	1	1	1	1	1	1
[truncated: 101 more columns]

## Sheet: Supp. Table 5
SAMPLE	CHROM	POS	TYPE	REF	ALT	EVIDENCE	FTYPE	STRAND	NT_POS	AA_POS	VARIANT.TYPE	NUC.CHANGE	PRO.CHANGE	LOCUS_TAG	GENE	PRODUCT
PA_1	NC_002516	1044045	snp	G	C	C:32 G:0	CDS	-	1270/1332	424/443	missense_variant	c.1270C>G	p.Gln424Glu	PA0958	oprD	porin D
PA_1	NC_002516	1044062	del	TGCCA	T	T:20 TGCCA:0	CDS	-	1252/1332	417/443	frameshift_variant	c.1249_1252delTGGC	p.Trp417fs	PA0958	oprD	porin D
PA_1	NC_002516	1044108	snp	A	C	C:12 A:0	CDS	-	1207/1332	403/443	missense_variant	c.1207T>G	p.Ser403Ala	PA0958	oprD	porin D
PA_1	NC_002516	1044274	complex	TAG	CAT	CAT:11 TAG:0	CDS	-	1041/1332	347/443	missense_variant	c.1039_1041delCTAinsATG	p.Leu347Met	PA0958	oprD	porin D
PA_1	NC_002516	1044429	snp	T	G	G:11 T:0	CDS	-	886/1332	296/443	missense_variant	c.886A>C	p.Lys296Gln	PA0958	oprD	porin D
PA_1	NC_002516	1044487	complex	AGT	GGC	GGC:23 AGT:0	CDS	-	828/1332	276/443	missense_variant	c.826_828delACTinsGCC	p.Thr276Ala	PA0958	oprD	porin D
PA_1	NC_002516	1044530	complex	TTT	GTG	GTG:34 TTT:0	CDS	-	785/1332	261/443	missense_variant	c.783_785delAAAinsCAC	p.Asn262Thr	PA0958	oprD	porin D
PA_1	NC_002516	1044596	snp	C	G	G:41 C:0	CDS	-	719/1332	240/443	missense_variant	c.719G>C	p.Ser240Thr	PA0958	oprD	porin D
PA_1	NC_002516	1044627	complex	CGAG	TCAA	TCAA:33 CGAG:0	CDS	-	688/1332	229/443	missense_variant	c.685_688delCTCGinsTTGA	p.Glu230Lys	PA0958	oprD	porin D
PA_1	NC_002516	1044682	complex	CCCAATGAAATCG	GCCGGCGAAGTCC	GCCGGCGAAGTCC:10 CCCAATGAAATCG:0	CDS	-	633/1332	207/443	missense_variant	c.621_633delCGATTTCATTGGGinsGGACTTCGCCGGC	p.Ile210Ala	PA0958	oprD	porin D
PA_1	NC_002516	1044711	snp	C	G	G:13 C:0	CDS	-	604/1332	202/443	missense_variant	c.604G>C	p.Glu202Gln	PA0958	oprD	porin D
PA_1	NC_002516	1044936	snp	C	G	G:53 C:0	CDS	-	379/1332	127/443	missense_variant	c.379G>C	p.Val127Leu	PA0958	oprD	porin D
PA_1	NC_002516	1045132	complex	GTCCCCGCTGCCGCT	ATCGCCCCGACCTTC	ATCGCCCCGACCTTC:13 GTCCCCGCTGCCGCT:0	CDS	-	183/1332	57/443	missense_variant	c.169_183delAGCGGCAGCGGGGACinsGAAGGTCGGGGCGAT	p.SerGlySer57GluGlyArg	PA0958	oprD	porin D
PA_10	NC_002516	1044041	snp	C	G	G:40 C:0	CDS	-	1274/1332	425/443	missense_variant	c.1274G>C	p.Gly425Ala	PA0958	oprD	porin D
PA_10	NC_002516	1044364	complex	GCCACCTG	ACCGCCGC	ACCGCCGC:27 GCCACCTG:0	CDS	-	951/1332	315/443	missense_variant	c.944_951delCAGGTGGCinsGCGGCGGT	p.Ala315Gly	PA0958	oprD	porin D
PA_10	NC_002516	1044385	complex	GCG	CTC	CTC:28 GCG:0	CDS	-	930/1332	310/443	missense_variant	c.928_930delCGCinsGAG	p.Arg310Glu	PA0958	oprD	porin D
PA_10	NC_002516	1044745	complex	TTTGAC	CTTGGT	CTTGGT:12 TTTGAC:0	CDS	-	570/1332	189/443	missense_variant	c.565_570delGTCAAAinsACCAAG	p.Val189Thr	PA0958	oprD	porin D
PA_10	NC_002516	1044757	complex	CGGCTC	GCCCTG	GCCCTG:12 CGGCTC:0	CDS	-	558/1332	185/443	missense_variant	c.553_558delGAGCCGinsCAGGGC	p.GluPro185GlnGly	PA0958	oprD	porin D
PA_10	NC_002516	1044807	snp	A	G	G:33 A:0	CDS	-	508/1332	170/443	missense_variant	c.508T>C	p.Phe170Leu	PA0958	oprD	porin D
PA_10	NC_002516	1044961	complex	ATCGCGCGGCT	GTCACGGGGCG	GTCACGGGGCG:19 ATCGCGCGGCT:0	CDS	-	354/1332	115/443	missense_variant	c.344_354delAGCCGCGCGATinsCGCCCCGTGAC	p.Lys115Thr	PA0958	oprD	porin D
PA_10	NC_002516	1045003	complex	GCCGG	ACCGC	ACCGC:36 GCCGG:0	CDS	-	312/1332	103/443	missense_variant	c.308_312delCCGGCinsGCGGT	p.Thr103Ser	PA0958	oprD	porin D
PA_101	NC_002516	1044041	snp	C	G	G:105 C:0	CDS	-	1274/1332	425/443	missense_variant	c.1274G>C	p.Gly425Ala	PA0958	oprD	porin D
PA_101	NC_002516	1044109	ins	C	CG	CG:114 C:0	CDS	-	1205/1332	402/443	frameshift_variant	c.1205_1206insC	p.Gln402fs	PA0958	oprD	porin D
PA_101	NC_002516	1044364	complex	GCCACCTG	ACCGCCGC	ACCGCCGC:56 GCCACCTG:0	CDS	-	951/1332	315/443	missense_variant	c.944_951delCAGGTGGCinsGCGGCGGT	p.Ala315Gly	PA0958	oprD	porin D
PA_101	NC_002516	1044385	mnp	GCG	CTC	CTC:56 GCG:0	CDS	-	930/1332	310/443	missense_variant	c.928_930delCGCinsGAG	p.Arg310Glu	PA0958	oprD	porin D
PA_101	NC_002516	1044745	complex	TTTGAC	CTTGGT	CTTGGT:20 TTTGAC:0	CDS	-	570/1332	189/443	missense_variant	c.565_570delGTCAAAinsACCAAG	p.Val189Thr	PA0958	oprD	porin D
PA_101	NC_002516	1044757	complex	CGGCTC	GCCCTG	GCCCTG:16 CGGCTC:0	CDS	-	558/1332	185/443	missense_variant	c.553_558delGAGCCGinsCAGGGC	p.GluPro185GlnGly	PA0958	oprD	porin D
PA_101	NC_002516	1044807	snp	A	G	G:54 A:0	CDS	-	508/1332	170/443	missense_variant	c.508T>C	p.Phe170Leu	PA0958	oprD	porin D
PA_101	NC_002516	1044961	complex	ATCGCGCGGCT	GTCACGGGGCG	GTCACGGGGCG:66 ATCGCGCGGCT:0	CDS	-	354/1332	115/443	missense_variant	c.344_354delAGCCGCGCGATinsCGCCCCGTGAC	p.Lys115Thr	PA0958	oprD	porin D
PA_101	NC_002516	1045003	complex	GCCGG	ACCGC	ACCGC:71 GCCGG:0	CDS	-	312/1332	103/443	missense_variant	c.308_312delCCGGCinsGCGGT	p.Thr103Ser	PA0958	oprD	porin D
PA_102	NC_002516	1044040	complex	GCCCTG	ACCTTC	ACCTTC:44 GCCCTG:0	CDS	-	1275/1332	424/443	missense_variant	c.1270_1275delCAGGGCinsGAAGGT	p.Gln424Glu	PA0958	oprD	porin D
PA_102	NC_002516	1044108	snp	A	C	C:31 A:0	CDS	-	1207/1332	403/443	missense_variant	c.1207T>G	p.Ser403Ala	PA0958	oprD	porin D
PA_102	NC_002516	1044274	complex	TAG	CAT	CAT:22 TAG:0	CDS	-	1041/1332	347/443	missense_variant	c.1039_1041delCTAinsATG	p.Leu347Met	PA0958	oprD	porin D
PA_102	NC_002516	1044414	complex	GA	CG	CG:10 GA:0	CDS	-	901/1332	300/443	missense_variant	c.900_901delTCinsCG	p.Gln301Glu	PA0958	oprD	porin D
PA_102	NC_002516	1044429	snp	T	G	G:18 T:0	CDS	-	886/1332	296/443	missense_variant	c.886A>C	p.Lys296Gln	PA0958	oprD	porin D
PA_102	NC_002516	1044469	complex	GGCTGCC	CGCGCCG	CGCGCCG:26 GGCTGCC:0	CDS	-	846/1332	280/443	missense_variant	c.840_846delGGCAGCCinsCGGCGCG	p.Ala281Gly	PA0958	oprD	porin D
PA_102	NC_002516	1044487	complex	AGT	GGC	GGC:37 AGT:0	CDS	-	828/1332	276/443	missense_variant	c.826_828delACTinsGCC	p.Thr276Ala	PA0958	oprD	porin D
PA_102	NC_002516	1044530	complex	TTT	GTG	GTG:50 TTT:0	CDS	-	785/1332	261/443	missense_variant	c.783_785delAAAinsCAC	p.Asn262Thr	PA0958	oprD	porin D
PA_102	NC_002516	1044596	snp	C	G	G:70 C:0	CDS	-	719/1332	240/443	missense_variant	c.719G>C	p.Ser240Thr	PA0958	oprD	porin D
PA_102	NC_002516	1044627	complex	CGAG	TCAA	TCAA:60 CGAG:0	CDS	-	688/1332	229/443	missense_variant	c.685_688delCTCGinsTTGA	p.Glu230Lys	PA0958	oprD	porin D
PA_102	NC_002516	1044682	complex	CCCAATGAAATCG	GCCGGCGAAGTCC	GCCGGCGAAGTCC:17 CCCAATGAAATCG:0	CDS	-	633/1332	207/443	missense_variant	c.621_633delCGATTTCATTGGGinsGGACTTCGCCGGC	p.Ile210Ala	PA0958	oprD	porin D
PA_102	NC_002516	1044711	complex	CG	GA	GA:17 CG:0	CDS	-	604/1332	201/443	missense_variant	c.603_604delCGinsTC	p.Glu202Gln	PA0958	oprD	porin D
PA_102	NC_002516	1044936	snp	C	G	G:99 C:0	CDS	-	379/1332	127/443	missense_variant	c.379G>C	p.Val127Leu	PA0958	oprD	porin D
PA_103	NC_002516	1044045	snp	G	C	C:56 G:0	CDS	-	1270/1332	424/443	missense_variant	c.1270C>G	p.Gln424Glu	PA0958	oprD	porin D
PA_103	NC_002516	1044062	del	TGCCA	T	T:44 TGCCA:0	CDS	-	1252/1332	417/443	frameshift_variant	c.1249_1252delTGGC	p.Trp417fs	PA0958	oprD	porin D
PA_103	NC_002516	1044108	snp	A	C	C:31 A:0	CDS	-	1207/1332	403/443	missense_variant	c.1207T>G	p.Ser403Ala	PA0958	oprD	porin D
PA_103	NC_002516	1044274	complex	TAG	CAT	CAT:21 TAG:0	CDS	-	1041/1332	347/443	missense_variant	c.1039_1041delCTAinsATG	p.Leu347Met	PA0958	oprD	porin D
PA_103	NC_002516	1044429	snp	T	G	G:17 T:0	CDS	-	886/1332	296/443	missense_variant	c.886A>C	p.Lys296Gln	PA0958	oprD	porin D
PA_103	NC_002516	1044469	complex	GGCTGCC	CGCGCCG	CGCGCCG:27 GGCTGCC:0	CDS	-	846/1332	280/443	missense_variant	c.840_846delGGCAGCCinsCGGCGCG	p.Ala281Gly	PA0958	oprD	porin D
PA_103	NC_002516	1044487	complex	AGT	GGC	GGC:34 AGT:0	CDS	-	828/1332	276/443	missense_variant	c.826_828delACTinsGCC	p.Thr276Ala	PA0958	oprD	porin D
PA_103	NC_002516	1044530	complex	TTT	GTG	GTG:49 TTT:0	CDS	-	785/1332	261/443	missense_variant	c.783_785delAAAinsCAC	p.Asn262Thr	PA0958	oprD	porin D
PA_103	NC_002516	1044596	snp	C	G	G:60 C:0	CDS	-	719/1332	240/443	missense_variant	c.719G>C	p.Ser240Thr	PA0958	oprD	porin D
PA_103	NC_002516	1044627	complex	CGAG	TCAA	TCAA:56 CGAG:0	CDS	-	688/1332	229/443	missense_variant	c.685_688delCTCGinsTTGA	p.Glu230Lys	PA0958	oprD	porin D
PA_103	NC_002516	1044682	complex	CCCAATGAAATCG	GCCGGCGAAGTCC	GCCGGCGAAGTCC:29 CCCAATGAAATCG:0	CDS	-	633/1332	207/443	missense_variant	c.621_633delCGATTTCATTGGGinsGGACTTCGCCGGC	p.Ile210Ala	PA0958	oprD	porin D
PA_103	NC_002516	1044711	snp	C	G	G:31 C:0	CDS	-	604/1332	202/443	missense_variant	c.604G>C	p.Glu202Gln	PA0958	oprD	porin D
PA_103	NC_002516	1044936	snp	C	G	G:94 C:0	CDS	-	379/1332	127/443	missense_variant	c.379G>C	p.Val127Leu	PA0958	oprD	porin D
PA_103	NC_002516	1045132	complex	GTCCCCGCTGCCGCT	ATCGCCCCGACCTTC	ATCGCCCCGACCTTC:38 GTCCCCGCTGCCGCT:0	CDS	-	183/1332	57/443	missense_variant	c.169_183delAGCGGCAGCGGGGACinsGAAGGTCGGGGCGAT	p.SerGlySer57GluGlyArg	PA0958	oprD	porin D
PA_104	NC_002516	1044045	snp	G	C	C:62 G:0	CDS	-	1270/1332	424/443	missense_variant	c.1270C>G	p.Gln424Glu	PA0958	oprD	porin D
PA_104	NC_002516	1044062	del	TGCCA	T	T:44 TGCCA:0	CDS	-	1252/1332	417/443	frameshift_variant	c.1249_1252delTGGC	p.Trp417fs	PA0958	oprD	porin D
PA_104	NC_002516	1044108	snp	A	C	C:42 A:0	CDS	-	1207/1332	403/443	missense_variant	c.1207T>G	p.Ser403Ala	PA0958	oprD	porin D
PA_104	NC_002516	1044274	complex	TAG	CAT	CAT:22 TAG:0	CDS	-	1041/1332	347/443	missense_variant	c.1039_1041delCTAinsATG	p.Leu347Met	PA0958	oprD	porin D
PA_104	NC_002516	1044429	snp	T	G	G:23 T:0	CDS	-	886/1332	296/443	missense_variant	c.886A>C	p.Lys296Gln	PA0958	oprD	porin D
PA_104	NC_002516	1044469	complex	GGCTGCC	CGCGCCG	CGCGCCG:24 GGCTGCC:0	CDS	-	846/1332	280/443	missense_variant	c.840_846delGGCAGCCinsCGGCGCG	p.Ala281Gly	PA0958	oprD	porin D
PA_104	NC_002516	1044487	complex	AGT	GGC	GGC:42 AGT:0	CDS	-	828/1332	276/443	missense_variant	c.826_828delACTinsGCC	p.Thr276Ala	PA0958	oprD	porin D
PA_104	NC_002516	1044530	complex	TTT	GTG	GTG:70 TTT:0	CDS	-	785/1332	261/443	missense_variant	c.783_785delAAAinsCAC	p.Asn262Thr	PA0958	oprD	porin D
PA_104	NC_002516	1044596	snp	C	G	G:87 C:0	CDS	-	719/1332	240/443	missense_variant	c.719G>C	p.Ser240Thr	PA0958	oprD	porin D
PA_104	NC_002516	1044627	complex	CGAG	TCAA	TCAA:74 CGAG:0	CDS	-	688/1332	229/443	missense_variant	c.685_688delCTCGinsTTGA	p.Glu230Lys	PA0958	oprD	porin D
PA_104	NC_002516	1044682	complex	CCCAATGAAATCG	GCCGGCGAAGTCC	GCCGGCGAAGTCC:22 CCCAATGAAATCG:0	CDS	-	633/1332	207/443	missense_variant	c.621_633delCGATTTCATTGGGinsGGACTTCGCCGGC	p.Ile210Ala	PA0958	oprD	porin D
PA_104	NC_002516	1044711	snp	C	G	G:23 C:0	CDS	-	604/1332	202/443	missense_variant	c.604G>C	p.Glu202Gln	PA0958	oprD	porin D
PA_104	NC_002516	1044936	snp	C	G	G:103 C:0	CDS	-	379/1332	127/443	missense_variant	c.379G>C	p.Val127Leu	PA0958	oprD	porin D
PA_104	NC_002516	1045132	complex	GTCCCCGCTGCCGCT	ATCGCCCCGACCTTC	ATCGCCCCGACCTTC:55 GTCCCCGCTGCCGCT:0	CDS	-	183/1332	57/443	missense_variant	c.169_183delAGCGGCAGCGGGGACinsGAAGGTCGGGGCGAT	p.SerGlySer57GluGlyArg	PA0958	oprD	porin D
PA_106	NC_002516	1044041	snp	C	G	G:74 C:0	CDS	-	1274/1332	425/443	missense_variant	c.1274G>C	p.Gly425Ala	PA0958	oprD	porin D
PA_106	NC_002516	1044364	complex	GCCACCTG	ACCGCCGC	ACCGCCGC:29 GCCACCTG:0	CDS	-	951/1332	315/443	missense_variant	c.944_951delCAGGTGGCinsGCGGCGGT	p.Ala315Gly	PA0958	oprD	porin D
PA_106	NC_002516	1044385	complex	GCG	CTC	CTC:30 GCG:0	CDS	-	930/1332	310/443	missense_variant	c.928_930delCGCinsGAG	p.Arg310Glu	PA0958	oprD	porin D
PA_106	NC_002516	1044745	complex	TTTGAC	CTTGGT	CTTGGT:13 TTTGAC:0	CDS	-	570/1332	189/443	missense_variant	c.565_570delGTCAAAinsACCAAG	p.Val189Thr	PA0958	oprD	porin D
PA_106	NC_002516	1044757	complex	CGGCTC	GCCCTG	GCCCTG:14 CGGCTC:0	CDS	-	558/1332	185/443	missense_variant	c.553_558delGAGCCGinsCAGGGC	p.GluPro185GlnGly	PA0958	oprD	porin D
PA_106	NC_002516	1044807	snp	A	G	G:28 A:0	CDS	-	508/1332	170/443	missense_variant	c.508T>C	p.Phe170Leu	PA0958	oprD	porin D
PA_106	NC_002516	1044880	complex	GGCGGTCGGTTGC	AG	AG:25 GGCGGTCGGTTGC:0	CDS	-	435/1332	141/443	frameshift_variant&synonymous_variant	c.423_435delGCAACCGACCGCCinsCT	p.Met141fs	PA0958	oprD	porin D
PA_106	NC_002516	1044961	complex	ATCGCGCGGCT	GTCACGGGGCG	GTCACGGGGCG:42 ATCGCGCGGCT:0	CDS	-	354/1332	115/443	missense_variant	c.344_354delAGCCGCGCGATinsCGCCCCGTGAC	p.Lys115Thr	PA0958	oprD	porin D
PA_106	NC_002516	1045003	complex	GCCGG	ACCGC	ACCGC:58 GCCGG:0	CDS	-	312/1332	103/443	missense_variant	c.308_312delCCGGCinsGCGGT	p.Thr103Ser	PA0958	oprD	porin D
PA_107	NC_002516	1044041	snp	C	G	G:58 C:0	CDS	-	1274/1332	425/443	missense_variant	c.1274G>C	p.Gly425Ala	PA0958	oprD	porin D
PA_107	NC_002516	1044364	complex	GCCACCTG	ACCGCCGC	ACCGCCGC:49 GCCACCTG:0	CDS	-	951/1332	315/443	missense_variant	c.944_951delCAGGTGGCinsGCGGCGGT	p.Ala315Gly	PA0958	oprD	porin D
PA_107	NC_002516	1044385	complex	GCG	CTC	CTC:49 GCG:0	CDS	-	930/1332	310/443	missense_variant	c.928_930delCGCinsGAG	p.Arg310Glu	PA0958	oprD	porin D
PA_107	NC_002516	1044745	complex	TTTGAC	CTTGGT	CTTGGT:10 TTTGAC:0	CDS	-	570/1332	189/443	missense_variant	c.565_570delGTCAAAinsACCAAG	p.Val189Thr	PA0958	oprD	porin D
PA_107	NC_002516	1044757	complex	CGGCTC	GCCCTG	GCCCTG:10 CGGCTC:0	CDS	-	558/1332	185/443	missense_variant	c.553_558delGAGCCGinsCAGGGC	p.GluPro185GlnGly	PA0958	oprD	porin D
PA_107	NC_002516	1044807	snp	A	G	G:39 A:0	CDS	-	508/1332	170/443	missense_variant	c.508T>C	p.Phe170Leu	PA0958	oprD	porin D
PA_107	NC_002516	1044961	complex	ATCGCGCGGCT	GTCACGGGGCG	GTCACGGGGCG:39 ATCGCGCGGCT:0	CDS	-	354/1332	115/443	missense_variant	c.344_354delAGCCGCGCGATinsCGCCCCGTGAC	p.Lys115Thr	PA0958	oprD	porin D
PA_107	NC_002516	1045003	complex	GCCGG	ACCGC	ACCGC:42 GCCGG:0	CDS	-	312/1332	103/443	missense_variant	c.308_312delCCGGCinsGCGGT	p.Thr103Ser	PA0958	oprD	porin D
PA_108	NC_002516	1043984	snp	T	C	C:68 T:0	CDS	-	1331/1332	444/443	splice_region_variant&stop_retained_variant	c.1331A>G	p.Ter444Ter	PA0958	oprD	porin D
PA_108	NC_002516	1044387	snp	G	C	C:29 G:0	CDS	-	928/1332	310/443	missense_variant	c.928C>G	p.Arg310Gly	PA0958	oprD	porin D
PA_108	NC_002516	1044414	complex	GA	CG	CG:12 GA:0	CDS	-	901/1332	300/443	missense_variant	c.900_901delTCinsCG	p.Gln301Glu	PA0958	oprD	porin D
PA_108	NC_002516	1044429	snp	T	G	G:13 T:0	CDS	-	886/1332	296/443	missense_variant	c.886A>C	p.Lys296Gln	PA0958	oprD	porin D
PA_108	NC_002516	1044516	snp	C	A	A:29 C:0	CDS	-	799/1332	267/443	missense_variant	c.799G>T	p.Ala267Ser	PA0958	oprD	porin D
PA_108	NC_002516	1044526	complex	ATCGTTT	GTCGGTG	GTCGGTG:28 ATCGTTT:0	CDS	-	789/1332	261/443	missense_variant	c.783_789delAAACGATinsCACCGAC	p.Asn262Thr	PA0958	oprD	porin D
PA_108	NC_002516	1044596	snp	C	G	G:41 C:0	CDS	-	719/1332	240/443	missense_variant	c.719G>C	p.Ser240Thr	PA0958	oprD	porin D
PA_108	NC_002516	1044627	complex	CGAGTTCG	TCAGCTCT	TCAGCTCT:37 CGAGTTCG:0	CDS	-	688/1332	227/443	missense_variant	c.681_688delCGAACTCGinsAGAGCTGA	p.Glu230Lys	PA0958	oprD	porin D
PA_108	NC_002516	1044682	complex	CCCAATGAAA	GCCAGCGAAG	GCCAGCGAAG:59 CCCAATGAAA:0	CDS	-	633/1332	208/443	missense_variant	c.624_633delTTTCATTGGGinsCTTCGCTGGC	p.Ile210Ala	PA0958	oprD	porin D
PA_108	NC_002516	1044711	complex	CGCCT	GGCCG	GGCCG:55 CGCCT:0	CDS	-	604/1332	200/443	missense_variant	c.600_604delAGGCGinsCGGCC	p.Glu202Gln	PA0958	oprD	porin D
PA_108	NC_002516	1045132	complex	GTCCCCGCTGCCGCT	ATCACCCCGACCTTC	ATCACCCCGACCTTC:24 GTCCCCGCTGCCGCT:0	CDS	-	183/1332	57/443	missense_variant	c.169_183delAGCGGCAGCGGGGACinsGAAGGTCGGGGTGAT	p.SerGlySer57GluGlyArg	PA0958	oprD	porin D
PA_108	NC_002516	1045188	complex	CG	TC	TC:81 CG:0	CDS	-	127/1332	42/443	missense_variant	c.126_127delCGinsGA	p.Asp43Asn	PA0958	oprD	porin D
PA_11	NC_002516	1044232	complex	ATAGCGGAC	GTAACGCAG	GTAACGCAG:13 ATAGCGGAC:0	CDS	-	1083/1332	359/443	missense_variant	c.1075_1083delGTCCGCTATinsCTGCGTTAC	p.Val359Leu	PA0958	oprD	porin D
PA_11	NC_002516	1044387	snp	G	C	C:27 G:0	CDS	-	928/1332	310/443	missense_variant	c.928C>G	p.Arg310Gly	PA0958	oprD	porin D
PA_11	NC_002516	1044414	complex	GA	CG	CG:17 GA:0	CDS	-	901/1332	300/443	missense_variant	c.900_901delTCinsCG	p.Gln301Glu	PA0958	oprD	porin D
PA_11	NC_002516	1044429	snp	T	G	G:20 T:0	CDS	-	886/1332	296/443	missense_variant	c.886A>C	p.Lys296Gln	PA0958	oprD	porin D
PA_11	NC_002516	1044463	complex	AGTGTAGGCTG	GGTATACGCGC	GGTATACGCGC:14 AGTGTAGGCTG:0	CDS	-	852/1332	281/443	missense_variant	c.842_852delCAGCCTACACTinsGCGCGTATACC	p.Ala281Gly	PA0958	oprD	porin D
PA_11	NC_002516	1044516	snp	C	A	A:30 C:0	CDS	-	799/1332	267/443	missense_variant	c.799G>T	p.Ala267Ser	PA0958	oprD	porin D
PA_11	NC_002516	1044526	complex	ATCGTTT	GTCGGTG	GTCGGTG:25 ATCGTTT:0	CDS	-	789/1332	261/443	missense_variant	c.783_789delAAACGATinsCACCGAC	p.Asn262Thr	PA0958	oprD	porin D
PA_11	NC_002516	1044596	snp	C	G	G:37 C:0	CDS	-	719/1332	240/443	missense_variant	c.719G>C	p.Ser240Thr	PA0958	oprD	porin D
PA_11	NC_002516	1044627	complex	CGAGTTCG	TCAGCTCT	TCAGCTCT:33 CGAGTTCG:0	CDS	-	688/1332	227/443	missense_variant	c.681_688delCGAACTCGinsAGAGCTGA	p.Glu230Lys	PA0958	oprD	porin D
PA_11	NC_002516	1044682	complex	CCCAATGAAA	GCCAGCGAAG	GCCAGCGAAG:33 CCCAATGAAA:0	CDS	-	633/1332	208/443	missense_variant	c.624_633delTTTCATTGGGinsCTTCGCTGGC	p.Ile210Ala	PA0958	oprD	porin D
PA_11	NC_002516	1044711	complex	CGCCT	GGCCG	GGCCG:28 CGCCT:0	CDS	-	604/1332	200/443	missense_variant	c.600_604delAGGCGinsCGGCC	p.Glu202Gln	PA0958	oprD	porin D
PA_11	NC_002516	1045132	complex	GTCCCCGCTGCCGCT	ATCACCCCGACCTTC	ATCACCCCGACCTTC:24 GTCCCCGCTGCCGCT:0	CDS	-	183/1332	57/443	missense_variant	c.169_183delAGCGGCAGCGGGGACinsGAAGGTCGGGGTGAT	p.SerGlySer57GluGlyArg	PA0958	oprD	porin D
PA_11	NC_002516	1045188	complex	CG	TC	TC:37 CG:0	CDS	-	127/1332	42/443	missense_variant	c.126_127delCGinsGA	p.Asp43Asn	PA0958	oprD	porin D
PA_110	NC_002516	1044936	snp	C	G	G:62 C:0	CDS	-	379/1332	127/443	missense_variant	c.379G>C	p.Val127Leu	PA0958	oprD	porin D
PA_110	NC_002516	1045105	del	GA	G	G:74 GA:0	CDS	-	209/1332	70/443	frameshift_variant	c.209delT	p.Leu70fs	PA0958	oprD	porin D
PA_111	NC_002516	1044936	snp	C	G	G:52 C:0	CDS	-	379/1332	127/443	missense_variant	c.379G>C	p.Val127Leu	PA0958	oprD	porin D
PA_111	NC_002516	1045105	del	GA	G	G:57 GA:0	CDS	-	209/1332	70/443	frameshift_variant	c.209delT	p.Leu70fs	PA0958	oprD	porin D
PA_113	NC_002516	1044041	snp	C	G	G:76 C:0	CDS	-	1274/1332	425/443	missense_variant	c.1274G>C	p.Gly425Ala	PA0958	oprD	porin D
PA_113	NC_002516	1044364	complex	GCCACCTG	ACCGCCGC	ACCGCCGC:38 GCCACCTG:0	CDS	-	951/1332	315/443	missense_variant	c.944_951delCAGGTGGCinsGCGGCGGT	p.Ala315Gly	PA0958	oprD	porin D
PA_113	NC_002516	1044385	mnp	GCG	CTC	CTC:39 GCG:0	CDS	-	930/1332	310/443	missense_variant	c.928_930delCGCinsGAG	p.Arg310Glu	PA0958	oprD	porin D
PA_113	NC_002516	1044745	complex	TTTGAC	CTTGGT	CTTGGT:20 TTTGAC:0	CDS	-	570/1332	189/443	missense_variant	c.565_570delGTCAAAinsACCAAG	p.Val189Thr	PA0958	oprD	porin D
PA_113	NC_002516	1044757	complex	CGGCTC	GCCCTG	GCCCTG:17 CGGCTC:0	CDS	-	558/1332	185/443	missense_variant	c.553_558delGAGCCGinsCAGGGC	p.GluPro185GlnGly	PA0958	oprD	porin D
PA_113	NC_002516	1044807	snp	A	G	G:30 A:0	CDS	-	508/1332	170/443	missense_variant	c.508T>C	p.Phe170Leu	PA0958	oprD	porin D
PA_113	NC_002516	1044880	complex	GGCGGTCGGTTGC	AG	AG:31 GGCGGTCGGTTGC:0	CDS	-	435/1332	141/443	frameshift_variant&synonymous_variant	c.423_435delGCAACCGACCGCCinsCT	p.Met141fs	PA0958	oprD	porin D
PA_113	NC_002516	1044961	complex	ATCGCGCGGCT	GTCACGGGGCG	GTCACGGGGCG:47 ATCGCGCGGCT:0	CDS	-	354/1332	115/443	missense_variant	c.344_354delAGCCGCGCGATinsCGCCCCGTGAC	p.Lys115Thr	PA0958	oprD	porin D
PA_113	NC_002516	1045003	complex	GCCGG	ACCGC	ACCGC:56 GCCGG:0	CDS	-	312/1332	103/443	missense_variant	c.308_312delCCGGCinsGCGGT	p.Thr103Ser	PA0958	oprD	porin D
PA_114	NC_002516	1044045	snp	G	C	C:44 G:0	CDS	-	1270/1332	424/443	missense_variant	c.1270C>G	p.Gln424Glu	PA0958	oprD	porin D
PA_114	NC_002516	1044108	snp	A	C	C:23 A:0	CDS	-	1207/1332	403/443	missense_variant	c.1207T>G	p.Ser403Ala	PA0958	oprD	porin D
PA_114	NC_002516	1044274	complex	TAG	CAT	CAT:13 TAG:0	CDS	-	1041/1332	347/443	missense_variant	c.1039_1041delCTAinsATG	p.Leu347Met	PA0958	oprD	porin D
PA_114	NC_002516	1044469	complex	GGCTGCC	CGCGCCG	CGCGCCG:14 GGCTGCC:0	CDS	-	846/1332	280/443	missense_variant	c.840_846delGGCAGCCinsCGGCGCG	p.Ala281Gly	PA0958	oprD	porin D
PA_114	NC_002516	1044487	complex	AGT	GGC	GGC:22 AGT:0	CDS	-	828/1332	276/443	missense_variant	c.826_828delACTinsGCC	p.Thr276Ala	PA0958	oprD	porin D
PA_114	NC_002516	1044530	complex	TTT	GTG	GTG:28 TTT:0	CDS	-	785/1332	261/443	missense_variant	c.783_785delAAAinsCAC	p.Asn262Thr	PA0958	oprD	porin D
PA_114	NC_002516	1044596	snp	C	G	G:38 C:0	CDS	-	719/1332	240/443	missense_variant	c.719G>C	p.Ser240Thr	PA0958	oprD	porin D
PA_114	NC_002516	1044627	complex	CGAGTTCG	TCAATTCA	TCAATTCA:43 CGAGTTCG:0	CDS	-	688/1332	227/443	missense_variant	c.681_688delCGAACTCGinsTGAATTGA	p.Glu230Lys	PA0958	oprD	porin D
PA_114	NC_002516	1044682	complex	CCCAATGAAATCG	GCCGGCGAAGTCC	GCCGGCGAAGTCC:24 CCCAATGAAATCG:0	CDS	-	633/1332	207/443	missense_variant	c.621_633delCGATTTCATTGGGinsGGACTTCGCCGGC	p.Ile210Ala	PA0958	oprD	porin D
PA_114	NC_002516	1044711	snp	C	G	G:26 C:0	CDS	-	604/1332	202/443	missense_variant	c.604G>C	p.Glu202Gln	PA0958	oprD	porin D
PA_114	NC_002516	1044936	snp	C	G	G:55 C:0	CDS	-	379/1332	127/443	missense_variant	c.379G>C	p.Val127Leu	PA0958	oprD	porin D
PA_115	NC_002516	1044936	snp	C	G	G:86 C:0	CDS	-	379/1332	127/443	missense_variant	c.379G>C	p.Val127Leu	PA0958	oprD	porin D
PA_115	NC_002516	1045105	del	GA	G	G:81 GA:0	CDS	-	209/1332	70/443	frameshift_variant	c.209delT	p.Leu70fs	PA0958	oprD	porin D
PA_116	NC_002516	1044040	complex	GCCCTG	ACCTTC	ACCTTC:54 GCCCTG:0	CDS	-	1275/1332	424/443	missense_variant	c.1270_1275delCAGGGCinsGAAGGT	p.Gln424Glu	PA0958	oprD	porin D
PA_116	NC_002516	1044108	snp	A	C	C:37 A:0	CDS	-	1207/1332	403/443	missense_variant	c.1207T>G	p.Ser403Ala	PA0958	oprD	porin D
PA_116	NC_002516	1044274	complex	TAG	CAT	CAT:51 TAG:0	CDS	-	1041/1332	347/443	missense_variant	c.1039_1041delCTAinsATG	p.Leu347Met	PA0958	oprD	porin D
PA_116	NC_002516	1044312	del	CA	C	C:57 CA:0	CDS	-	1002/1332	334/443	frameshift_variant	c.1002delT	p.Gly335fs	PA0958	oprD	porin D
PA_116	NC_002516	1044429	snp	T	G	G:17 T:0	CDS	-	886/1332	296/443	missense_variant	c.886A>C	p.Lys296Gln	PA0958	oprD	porin D
PA_116	NC_002516	1044469	complex	GGCTGCC	CGCGCCG	CGCGCCG:28 GGCTGCC:0	CDS	-	846/1332	280/443	missense_variant	c.840_846delGGCAGCCinsCGGCGCG	p.Ala281Gly	PA0958	oprD	porin D
PA_116	NC_002516	1044487	complex	AGT	GGC	GGC:45 AGT:0	CDS	-	828/1332	276/443	missense_variant	c.826_828delACTinsGCC	p.Thr276Ala	PA0958	oprD	porin D
PA_116	NC_002516	1044530	complex	TTT	GTG	GTG:52 TTT:0	CDS	-	785/1332	261/443	missense_variant	c.783_785delAAAinsCAC	p.Asn262Thr	PA0958	oprD	porin D
PA_116	NC_002516	1044596	snp	C	G	G:72 C:0	CDS	-	719/1332	240/443	missense_variant	c.719G>C	p.Ser240Thr	PA0958	oprD	porin D
PA_116	NC_002516	1044627	complex	CGAG	TCAA	TCAA:61 CGAG:0	CDS	-	688/1332	229/443	missense_variant	c.685_688delCTCGinsTTGA	p.Glu230Lys	PA0958	oprD	porin D
PA_116	NC_002516	1044682	complex	CCCAATGAAATCG	GCCGGCGAAGTCC	GCCGGCGAAGTCC:29 CCCAATGAAATCG:0	CDS	-	633/1332	207/443	missense_variant	c.621_633delCGATTTCATTGGGinsGGACTTCGCCGGC	p.Ile210Ala	PA0958	oprD	porin D
PA_116	NC_002516	1044711	complex	CG	GA	GA:34 CG:0	CDS	-	604/1332	201/443	missense_variant	c.603_604delCGinsTC	p.Glu202Gln	PA0958	oprD	porin D
PA_116	NC_002516	1044936	snp	C	G	G:106 C:2	CDS	-	379/1332	127/443	missense_variant	c.379G>C	p.Val127Leu	PA0958	oprD	porin D
PA_119	NC_002516	1044045	snp	G	C	C:33 G:0	CDS	-	1270/1332	424/443	missense_variant	c.1270C>G	p.Gln424Glu	PA0958	oprD	porin D
PA_119	NC_002516	1044062	del	TGCCA	T	T:22 TGCCA:0	CDS	-	1252/1332	417/443	frameshift_variant	c.1249_1252delTGGC	p.Trp417fs	PA0958	oprD	porin D
PA_119	NC_002516	1044108	snp	A	C	C:18 A:0	CDS	-	1207/1332	403/443	missense_variant	c.1207T>G	p.Ser403Ala	PA0958	oprD	porin D
PA_119	NC_002516	1044274	complex	TAG	CAT	CAT:17 TAG:0	CDS	-	1041/1332	347/443	missense_variant	c.1039_1041delCTAinsATG	p.Leu347Met	PA0958	oprD	porin D
PA_119	NC_002516	1044429	snp	T	G	G:17 T:0	CDS	-	886/1332	296/443	missense_variant	c.886A>C	p.Lys296Gln	PA0958	oprD	porin D
PA_119	NC_002516	1044469	complex	GGCTGCC	CGCGCCG	CGCGCCG:21 GGCTGCC:0	CDS	-	846/1332	280/443	missense_variant	c.840_846delGGCAGCCinsCGGCGCG	p.Ala281Gly	PA0958	oprD	porin D
PA_119	NC_002516	1044487	complex	AGT	GGC	GGC:31 AGT:0	CDS	-	828/1332	276/443	missense_variant	c.826_828delACTinsGCC	p.Thr276Ala	PA0958	oprD	porin D
PA_119	NC_002516	1044530	complex	TTT	GTG	GTG:39 TTT:0	CDS	-	785/1332	261/443	missense_variant	c.783_785delAAAinsCAC	p.Asn262Thr	PA0958	oprD	porin D
PA_119	NC_002516	1044596	snp	C	G	G:57 C:0	CDS	-	719/1332	240/443	missense_variant	c.719G>C	p.Ser240Thr	PA0958	oprD	porin D
PA_119	NC_002516	1044627	complex	CGAG	TCAA	TCAA:53 CGAG:0	CDS	-	688/1332	229/443	missense_variant	c.685_688delCTCGinsTTGA	p.Glu230Lys	PA0958	oprD	porin D
PA_119	NC_002516	1044682	complex	CCCAATGAAATCG	GCCGGCGAAGTCC	GCCGGCGAAGTCC:30 CCCAATGAAATCG:0	CDS	-	633/1332	207/443	missense_variant	c.621_633delCGATTTCATTGGGinsGGACTTCGCCGGC	p.Ile210Ala	PA0958	oprD	porin D
PA_119	NC_002516	1044711	snp	C	G	G:31 C:0	CDS	-	604/1332	202/443	missense_variant	c.604G>C	p.Glu202Gln	PA0958	oprD	porin D
PA_119	NC_002516	1044936	snp	C	G	G:83 C:0	CDS	-	379/1332	127/443	missense_variant	c.379G>C	p.Val127Leu	PA0958	oprD	porin D
PA_119	NC_002516	1045132	complex	GTCCCCGCTGCCGCT	ATCGCCCCGACCTTC	ATCGCCCCGACCTTC:38 GTCCCCGCTGCCGCT:0	CDS	-	183/1332	57/443	missense_variant	c.169_183delAGCGGCAGCGGGGACinsGAAGGTCGGGGCGAT	p.SerGlySer57GluGlyArg	PA0958	oprD	porin D
PA_12	NC_002516	1044109	ins	C	CG	CG:35 C:0	CDS	-	1205/1332	402/443	frameshift_variant	c.1205_1206insC	p.Gln402fs	PA0958	oprD	porin D
PA_12	NC_002516	1044387	snp	G	C	C:31 G:0	CDS	-	928/1332	310/443	missense_variant	c.928C>G	p.Arg310Gly	PA0958	oprD	porin D
PA_12	NC_002516	1044414	complex	GA	CG	CG:20 GA:0	CDS	-	901/1332	300/443	missense_variant	c.900_901delTCinsCG	p.Gln301Glu	PA0958	oprD	porin D
PA_12	NC_002516	1044429	snp	T	G	G:25 T:0	CDS	-	886/1332	296/443	missense_variant	c.886A>C	p.Lys296Gln	PA0958	oprD	porin D
PA_12	NC_002516	1044463	complex	AGTGTAGGCTG	GGTATACGCGC	GGTATACGCGC:16 AGTGTAGGCTG:0	CDS	-	852/1332	281/443	missense_variant	c.842_852delCAGCCTACACTinsGCGCGTATACC	p.Ala281Gly	PA0958	oprD	porin D
PA_12	NC_002516	1044516	snp	C	A	A:28 C:0	CDS	-	799/1332	267/443	missense_variant	c.799G>T	p.Ala267Ser	PA0958	oprD	porin D
PA_12	NC_002516	1044526	complex	ATCGTTT	GTCGGTG	GTCGGTG:20 ATCGTTT:0	CDS	-	789/1332	261/443	missense_variant	c.783_789delAAACGATinsCACCGAC	p.Asn262Thr	PA0958	oprD	porin D
PA_12	NC_002516	1044596	snp	C	G	G:21 C:0	CDS	-	719/1332	240/443	missense_variant	c.719G>C	p.Ser240Thr	PA0958	oprD	porin D
PA_12	NC_002516	1044627	complex	CGAGTTCG	TCAGCTCT	TCAGCTCT:20 CGAGTTCG:0	CDS	-	688/1332	227/443	missense_variant	c.681_688delCGAACTCGinsAGAGCTGA	p.Glu230Lys	PA0958	oprD	porin D
PA_12	NC_002516	1044682	complex	CCCAATGAAA	GCCAGCGAAG	GCCAGCGAAG:34 CCCAATGAAA:0	CDS	-	633/1332	208/443	missense_variant	c.624_633delTTTCATTGGGinsCTTCGCTGGC	p.Ile210Ala	PA0958	oprD	porin D
PA_12	NC_002516	1044711	complex	CGCCT	GGCCG	GGCCG:38 CGCCT:0	CDS	-	604/1332	200/443	missense_variant	c.600_604delAGGCGinsCGGCC	p.Glu202Gln	PA0958	oprD	porin D
PA_12	NC_002516	1045132	complex	GTCCCCGCTGCCGCT	ATCACCCCGACCTTC	ATCACCCCGACCTTC:25 GTCCCCGCTGCCGCT:0	CDS	-	183/1332	57/443	missense_variant	c.169_183delAGCGGCAGCGGGGACinsGAAGGTCGGGGTGAT	p.SerGlySer57GluGlyArg	PA0958	oprD	porin D
PA_12	NC_002516	1045188	complex	CG	TC	TC:52 CG:0	CDS	-	127/1332	42/443	missense_variant	c.126_127delCGinsGA	p.Asp43Asn	PA0958	oprD	porin D
PA_120	NC_002516	1044041	snp	C	G	G:74 C:0	CDS	-	1274/1332	425/443	missense_variant	c.1274G>C	p.Gly425Ala	PA0958	oprD	porin D
PA_120	NC_002516	1044109	ins	C	CG	CG:57 C:0	CDS	-	1205/1332	402/443	frameshift_variant	c.1205_1206insC	p.Gln402fs	PA0958	oprD	porin D
PA_120	NC_002516	1044364	complex	GCCACCTG	ACCGCCGC	ACCGCCGC:55 GCCACCTG:0	CDS	-	951/1332	315/443	missense_variant	c.944_951delCAGGTGGCinsGCGGCGGT	p.Ala315Gly	PA0958	oprD	porin D
PA_120	NC_002516	1044385	mnp	GCG	CTC	CTC:57 GCG:0	CDS	-	930/1332	310/443	missense_variant	c.928_930delCGCinsGAG	p.Arg310Glu	PA0958	oprD	porin D
PA_120	NC_002516	1044745	complex	TTTGAC	CTTGGT	CTTGGT:17 TTTGAC:0	CDS	-	570/1332	189/443	missense_variant	c.565_570delGTCAAAinsACCAAG	p.Val189Thr	PA0958	oprD	porin D
PA_120	NC_002516	1044757	complex	CGGCTC	GCCCTG	GCCCTG:17 CGGCTC:0	CDS	-	558/1332	185/443	missense_variant	c.553_558delGAGCCGinsCAGGGC	p.GluPro185GlnGly	PA0958	oprD	porin D
PA_120	NC_002516	1044807	snp	A	G	G:38 A:0	CDS	-	508/1332	170/443	missense_variant	c.508T>C	p.Phe170Leu	PA0958	oprD	porin D
PA_120	NC_002516	1044961	complex	ATCGCGCGGCT	GTCACGGGGCG	GTCACGGGGCG:46 ATCGCGCGGCT:0	CDS	-	354/1332	115/443	missense_variant	c.344_354delAGCCGCGCGATinsCGCCCCGTGAC	p.Lys115Thr	PA0958	oprD	porin D
PA_120	NC_002516	1045003	complex	GCCGG	ACCGC	ACCGC:53 GCCGG:0	CDS	-	312/1332	103/443	missense_variant	c.308_312delCCGGCinsGCGGT	p.Thr103Ser	PA0958	oprD	porin D
PA_121	NC_002516	1044232	complex	ATAGCGGAC	GTAACGCAG	GTAACGCAG:18 ATAGCGGAC:0	CDS	-	1083/1332	359/443	missense_variant	c.1075_1083delGTCCGCTATinsCTGCGTTAC	p.Val359Leu	PA0958	oprD	porin D
PA_121	NC_002516	1044387	snp	G	C	C:25 G:0	CDS	-	928/1332	310/443	missense_variant	c.928C>G	p.Arg310Gly	PA0958	oprD	porin D
PA_121	NC_002516	1044414	complex	GA	CG	CG:18 GA:0	CDS	-	901/1332	300/443	missense_variant	c.900_901delTCinsCG	p.Gln301Glu	PA0958	oprD	porin D
PA_121	NC_002516	1044429	snp	T	G	G:20 T:0	CDS	-	886/1332	296/443	missense_variant	c.886A>C	p.Lys296Gln	PA0958	oprD	porin D
PA_121	NC_002516	1044516	snp	C	A	A:27 C:0	CDS	-	799/1332	267/443	missense_variant	c.799G>T	p.Ala267Ser	PA0958	oprD	porin D
PA_121	NC_002516	1044526	complex	ATCGTTT	GTCGGTG	GTCGGTG:27 ATCGTTT:0	CDS	-	789/1332	261/443	missense_variant	c.783_789delAAACGATinsCACCGAC	p.Asn262Thr	PA0958	oprD	porin D
PA_121	NC_002516	1044596	snp	C	G	G:46 C:0	CDS	-	719/1332	240/443	missense_variant	c.719G>C	p.Ser240Thr	PA0958	oprD	porin D
PA_121	NC_002516	1044627	complex	CGAGTTCG	TCAGCTCT	TCAGCTCT:47 CGAGTTCG:0	CDS	-	688/1332	227/443	missense_variant	c.681_688delCGAACTCGinsAGAGCTGA	p.Glu230Lys	PA0958	oprD	porin D
PA_121	NC_002516	1044682	complex	CCCAATGAAA	GCCAGCGAAG	GCCAGCGAAG:49 CCCAATGAAA:0	CDS	-	633/1332	208/443	missense_variant	c.624_633delTTTCATTGGGinsCTTCGCTGGC	p.Ile210Ala	PA0958	oprD	porin D
PA_121	NC_002516	1044711	complex	CGCCT	GGCCG	GGCCG:51 CGCCT:0	CDS	-	604/1332	200/443	missense_variant	c.600_604delAGGCGinsCGGCC	p.Glu202Gln	PA0958	oprD	porin D
PA_121	NC_002516	1045132	complex	GTCCCCGCTGCCGCT	ATCACCCCGACCTTC	ATCACCCCGACCTTC:33 GTCCCCGCTGCCGCT:0	CDS	-	183/1332	57/443	missense_variant	c.169_183delAGCGGCAGCGGGGACinsGAAGGTCGGGGTGAT	p.SerGlySer57GluGlyArg	PA0958	oprD	porin D
PA_121	NC_002516	1045188	complex	CG	TC	TC:59 CG:0	CDS	-	127/1332	42/443	missense_variant	c.126_127delCGinsGA	p.Asp43Asn	PA0958	oprD	porin D
PA_122	NC_002516	1044045	snp	G	C	C:37 G:0	CDS	-	1270/1332	424/443	missense_variant	c.1270C>G	p.Gln424Glu	PA0958	oprD	porin D
PA_122	NC_002516	1044062	del	TGCCA	T	T:24 TGCCA:0	CDS	-	1252/1332	417/443	frameshift_variant	c.1249_1252delTGGC	p.Trp417fs	PA0958	oprD	porin D
PA_122	NC_002516	1044108	snp	A	C	C:14 A:0	CDS	-	1207/1332	403/443	missense_variant	c.1207T>G	p.Ser403Ala	PA0958	oprD	porin D
PA_122	NC_002516	1044274	complex	TAG	CAT	CAT:23 TAG:0	CDS	-	1041/1332	347/443	missense_variant	c.1039_1041delCTAinsATG	p.Leu347Met	PA0958	oprD	porin D
PA_122	NC_002516	1044414	complex	GA	CG	CG:12 GA:0	CDS	-	901/1332	300/443	missense_variant	c.900_901delTCinsCG	p.Gln301Glu	PA0958	oprD	porin D
PA_122	NC_002516	1044429	snp	T	G	G:19 T:0	CDS	-	886/1332	296/443	missense_variant	c.886A>C	p.Lys296Gln	PA0958	oprD	porin D
PA_122	NC_002516	1044469	complex	GGCTGCC	CGCGCCG	CGCGCCG:18 GGCTGCC:0	CDS	-	846/1332	280/443	missense_variant	c.840_846delGGCAGCCinsCGGCGCG	p.Ala281Gly	PA0958	oprD	porin D
PA_122	NC_002516	1044487	complex	AGT	GGC	GGC:32 AGT:0	CDS	-	828/1332	276/443	missense_variant	c.826_828delACTinsGCC	p.Thr276Ala	PA0958	oprD	porin D
PA_122	NC_002516	1044530	complex	TTT	GTG	GTG:44 TTT:0	CDS	-	785/1332	261/443	missense_variant	c.783_785delAAAinsCAC	p.Asn262Thr	PA0958	oprD	porin D
PA_122	NC_002516	1044596	snp	C	G	G:52 C:0	CDS	-	719/1332	240/443	missense_variant	c.719G>C	p.Ser240Thr	PA0958	oprD	porin D
PA_122	NC_002516	1044627	complex	CGAG	TCAA	TCAA:39 CGAG:0	CDS	-	688/1332	229/443	missense_variant	c.685_688delCTCGinsTTGA	p.Glu230Lys	PA0958	oprD	porin D
PA_122	NC_002516	1044682	complex	CCCAATGAAATCG	GCCGGCGAAGTCC	GCCGGCGAAGTCC:17 CCCAATGAAATCG:0	CDS	-	633/1332	207/443	missense_variant	c.621_633delCGATTTCATTGGGinsGGACTTCGCCGGC	p.Ile210Ala	PA0958	oprD	porin D
PA_122	NC_002516	1044711	snp	C	G	G:19 C:0	CDS	-	604/1332	202/443	missense_variant	c.604G>C	p.Glu202Gln	PA0958	oprD	porin D
PA_122	NC_002516	1044936	snp	C	G	G:56 C:0	CDS	-	379/1332	127/443	missense_variant	c.379G>C	p.Val127Leu	PA0958	oprD	porin D
PA_122	NC_002516	1045132	complex	GTCCCCGCTGCCGCT	ATCGCCCCGACCTTC	ATCGCCCCGACCTTC:19 GTCCCCGCTGCCGCT:0	CDS	-	183/1332	57/443	missense_variant	c.169_183delAGCGGCAGCGGGGACinsGAAGGTCGGGGCGAT	p.SerGlySer57GluGlyArg	PA0958	oprD	porin D
PA_124	NC_002516	1044045	snp	G	C	C:61 G:0	CDS	-	1270/1332	424/443	missense_variant	c.1270C>G	p.Gln424Glu	PA0958	oprD	porin D
PA_124	NC_002516	1044108	snp	A	C	C:32 A:0	CDS	-	1207/1332	403/443	missense_variant	c.1207T>G	p.Ser403Ala	PA0958	oprD	porin D
PA_124	NC_002516	1044274	complex	TAG	CAT	CAT:18 TAG:0	CDS	-	1041/1332	347/443	missense_variant	c.1039_1041delCTAinsATG	p.Leu347Met	PA0958	oprD	porin D
PA_124	NC_002516	1044414	complex	GA	CG	CG:10 GA:0	CDS	-	901/1332	300/443	missense_variant	c.900_901delTCinsCG	p.Gln301Glu	PA0958	oprD	porin D
PA_124	NC_002516	1044429	snp	T	G	G:17 T:0	CDS	-	886/1332	296/443	missense_variant	c.886A>C	p.Lys296Gln	PA0958	oprD	porin D
PA_124	NC_002516	1044469	complex	GGCTGCC	CGCGCCG	CGCGCCG:22 GGCTGCC:0	CDS	-	846/1332	280/443	missense_variant	c.840_846delGGCAGCCinsCGGCGCG	p.Ala281Gly	PA0958	oprD	porin D
PA_124	NC_002516	1044487	complex	AGT	GGC	GGC:33 AGT:0	CDS	-	828/1332	276/443	missense_variant	c.826_828delACTinsGCC	p.Thr276Ala	PA0958	oprD	porin D
PA_124	NC_002516	1044530	complex	TTT	GTG	GTG:44 TTT:0	CDS	-	785/1332	261/443	missense_variant	c.783_785delAAAinsCAC	p.Asn262Thr	PA0958	oprD	porin D
PA_124	NC_002516	1044596	snp	C	G	G:57 C:0	CDS	-	719/1332	240/443	missense_variant	c.719G>C	p.Ser240Thr	PA0958	oprD	porin D
PA_124	NC_002516	1044627	complex	CGAG	TCAA	TCAA:56 CGAG:0	CDS	-	688/1332	229/443	missense_variant	c.685_688delCTCGinsTTGA	p.Glu230Lys	PA0958	oprD	porin D
PA_124	NC_002516	1044682	complex	CCCAATGAAATCG	GCCGGCGAAGTCC	GCCGGCGAAGTCC:42 CCCAATGAAATCG:0	CDS	-	633/1332	207/443	missense_variant	c.621_633delCGATTTCATTGGGinsGGACTTCGCCGGC	p.Ile210Ala	PA0958	oprD	porin D
PA_124	NC_002516	1044711	snp	C	G	G:43 C:0	CDS	-	604/1332	202/443	missense_variant	c.604G>C	p.Glu202Gln	PA0958	oprD	porin D
PA_124	NC_002516	1044936	complex	CGGCG	GGGCA	GGGCA:78 CGGCG:0	CDS	-	379/1332	125/443	missense_variant	c.375_379delCGCCGinsTGCCC	p.Val127Leu	PA0958	oprD	porin D
PA_125	NC_002516	1044045	snp	G	C	C:31 G:0	CDS	-	1270/1332	424/443	missense_variant	c.1270C>G	p.Gln424Glu	PA0958	oprD	porin D
PA_125	NC_002516	1044062	del	TGCCA	T	T:23 TGCCA:0	CDS	-	1252/1332	417/443	frameshift_variant	c.1249_1252delTGGC	p.Trp417fs	PA0958	oprD	porin D
PA_125	NC_002516	1044108	snp	A	C	C:17 A:0	CDS	-	1207/1332	403/443	missense_variant	c.1207T>G	p.Ser403Ala	PA0958	oprD	porin D
PA_125	NC_002516	1044274	complex	TAG	CAT	CAT:18 TAG:0	CDS	-	1041/1332	347/443	missense_variant	c.1039_1041delCTAinsATG	p.Leu347Met	PA0958	oprD	porin D
PA_125	NC_002516	1044429	snp	T	G	G:21 T:0	CDS	-	886/1332	296/443	missense_variant	c.886A>C	p.Lys296Gln	PA0958	oprD	porin D
PA_125	NC_002516	1044469	complex	GGCTGCC	CGCGCCG	CGCGCCG:15 GGCTGCC:0	CDS	-	846/1332	280/443	missense_variant	c.840_846delGGCAGCCinsCGGCGCG	p.Ala281Gly	PA0958	oprD	porin D
PA_125	NC_002516	1044487	complex	AGT	GGC	GGC:22 AGT:0	CDS	-	828/1332	276/443	missense_variant	c.826_828delACTinsGCC	p.Thr276Ala	PA0958	oprD	porin D
PA_125	NC_002516	1044530	complex	TTT	GTG	GTG:30 TTT:0	CDS	-	785/1332	261/443	missense_variant	c.783_785delAAAinsCAC	p.Asn262Thr	PA0958	oprD	porin D
PA_125	NC_002516	1044596	snp	C	G	G:37 C:0	CDS	-	719/1332	240/443	missense_variant	c.719G>C	p.Ser240Thr	PA0958	oprD	porin D
PA_125	NC_002516	1044627	complex	CGAG	TCAA	TCAA:33 CGAG:0	CDS	-	688/1332	229/443	missense_variant	c.685_688delCTCGinsTTGA	p.Glu230Lys	PA0958	oprD	porin D
PA_125	NC_002516	1044682	complex	CCCAATGAAATCG	GCCGGCGAAGTCC	GCCGGCGAAGTCC:11 CCCAATGAAATCG:0	CDS	-	633/1332	207/443	missense_variant	c.621_633delCGATTTCATTGGGinsGGACTTCGCCGGC	p.Ile210Ala	PA0958	oprD	porin D
PA_125	NC_002516	1044711	snp	C	G	G:11 C:0	CDS	-	604/1332	202/443	missense_variant	c.604G>C	p.Glu202Gln	PA0958	oprD	porin D
PA_125	NC_002516	1044936	snp	C	G	G:41 C:0	CDS	-	379/1332	127/443	missense_variant	c.379G>C	p.Val127Leu	PA0958	oprD	porin D
PA_125	NC_002516	1045132	complex	GTCCCCGCTGCCGCT	ATCGCCCCGACCTTC	ATCGCCCCGACCTTC:24 GTCCCCGCTGCCGCT:0	CDS	-	183/1332	57/443	missense_variant	c.169_183delAGCGGCAGCGGGGACinsGAAGGTCGGGGCGAT	p.SerGlySer57GluGlyArg	PA0958	oprD	porin D
PA_127	NC_002516	1044045	snp	G	C	C:41 G:0	CDS	-	1270/1332	424/443	missense_variant	c.1270C>G	p.Gln424Glu	PA0958	oprD	porin D
PA_127	NC_002516	1044062	del	TGCCA	T	T:29 TGCCA:0	CDS	-	1252/1332	417/443	frameshift_variant	c.1249_1252delTGGC	p.Trp417fs	PA0958	oprD	porin D
PA_127	NC_002516	1044108	snp	A	C	C:22 A:0	CDS	-	1207/1332	403/443	missense_variant	c.1207T>G	p.Ser403Ala	PA0958	oprD	porin D
PA_127	NC_002516	1044274	complex	TAG	CAT	CAT:17 TAG:0	CDS	-	1041/1332	347/443	missense_variant	c.1039_1041delCTAinsATG	p.Leu347Met	PA0958	oprD	porin D
PA_127	NC_002516	1044414	complex	GA	CG	CG:11 GA:0	CDS	-	901/1332	300/443	missense_variant	c.900_901delTCinsCG	p.Gln301Glu	PA0958	oprD	porin D
PA_127	NC_002516	1044429	snp	T	G	G:17 T:0	CDS	-	886/1332	296/443	missense_variant	c.886A>C	p.Lys296Gln	PA0958	oprD	porin D
PA_127	NC_002516	1044469	complex	GGCTGCC	CGCGCCG	CGCGCCG:16 GGCTGCC:0	CDS	-	846/1332	280/443	missense_variant	c.840_846delGGCAGCCinsCGGCGCG	p.Ala281Gly	PA0958	oprD	porin D
PA_127	NC_002516	1044487	complex	AGT	GGC	GGC:26 AGT:0	CDS	-	828/1332	276/443	missense_variant	c.826_828delACTinsGCC	p.Thr276Ala	PA0958	oprD	porin D
PA_127	NC_002516	1044530	complex	TTT	GTG	GTG:37 TTT:0	CDS	-	785/1332	261/443	missense_variant	c.783_785delAAAinsCAC	p.Asn262Thr	PA0958	oprD	porin D
PA_127	NC_002516	1044596	snp	C	G	G:50 C:0	CDS	-	719/1332	240/443	missense_variant	c.719G>C	p.Ser240Thr	PA0958	oprD	porin D
PA_127	NC_002516	1044627	complex	CGAG	TCAA	TCAA:48 CGAG:0	CDS	-	688/1332	229/443	missense_variant	c.685_688delCTCGinsTTGA	p.Glu230Lys	PA0958	oprD	porin D
PA_127	NC_002516	1044682	complex	CCCAATGAAATCG	GCCGGCGAAGTCC	GCCGGCGAAGTCC:26 CCCAATGAAATCG:0	CDS	-	633/1332	207/443	missense_variant	c.621_633delCGATTTCATTGGGinsGGACTTCGCCGGC	p.Ile210Ala	PA0958	oprD	porin D
PA_127	NC_002516	1044711	snp	C	G	G:24 C:0	CDS	-	604/1332	202/443	missense_variant	c.604G>C	p.Glu202Gln	PA0958	oprD	porin D
PA_127	NC_002516	1044936	snp	C	G	G:81 C:0	CDS	-	379/1332	127/443	missense_variant	c.379G>C	p.Val127Leu	PA0958	oprD	porin D
PA_127	NC_002516	1045132	complex	GTCCCCGCTGCCGCT	ATCGCCCCGACCTTC	ATCGCCCCGACCTTC:27 GTCCCCGCTGCCGCT:0	CDS	-	183/1332	57/443	missense_variant	c.169_183delAGCGGCAGCGGGGACinsGAAGGTCGGGGCGAT	p.SerGlySer57GluGlyArg	PA0958	oprD	porin D
PA_128	NC_002516	1044045	snp	G	C	C:52 G:0	CDS	-	1270/1332	424/443	missense_variant	c.1270C>G	p.Gln424Glu	PA0958	oprD	porin D
PA_128	NC_002516	1044108	snp	A	C	C:35 A:0	CDS	-	1207/1332	403/443	missense_variant	c.1207T>G	p.Ser403Ala	PA0958	oprD	porin D
PA_128	NC_002516	1044274	complex	TAG	CAT	CAT:22 TAG:0	CDS	-	1041/1332	347/443	missense_variant	c.1039_1041delCTAinsATG	p.Leu347Met	PA0958	oprD	porin D
PA_128	NC_002516	1044469	complex	GGCTGCC	CGCGCCG	CGCGCCG:13 GGCTGCC:0	CDS	-	846/1332	280/443	missense_variant	c.840_846delGGCAGCCinsCGGCGCG	p.Ala281Gly	PA0958	oprD	porin D
PA_128	NC_002516	1044487	complex	AGT	GGC	GGC:22 AGT:0	CDS	-	828/1332	276/443	missense_variant	c.826_828delACTinsGCC	p.Thr276Ala	PA0958	oprD	porin D
PA_128	NC_002516	1044530	complex	TTT	GTG	GTG:34 TTT:0	CDS	-	785/1332	261/443	missense_variant	c.783_785delAAAinsCAC	p.Asn262Thr	PA0958	oprD	porin D
PA_128	NC_002516	1044596	snp	C	G	G:54 C:0	CDS	-	719/1332	240/443	missense_variant	c.719G>C	p.Ser240Thr	PA0958	oprD	porin D
PA_128	NC_002516	1044627	complex	CGAG	TCAA	TCAA:64 CGAG:0	CDS	-	688/1332	229/443	missense_variant	c.685_688delCTCGinsTTGA	p.Glu230Lys	PA0958	oprD	porin D
PA_128	NC_002516	1044682	complex	CCCAATGAAATCG	GCCGGCGAAGTCC	GCCGGCGAAGTCC:47 CCCAATGAAATCG:0	CDS	-	633/1332	207/443	missense_variant	c.621_633delCGATTTCATTGGGinsGGACTTCGCCGGC	p.Ile210Ala	PA0958	oprD	porin D
PA_128	NC_002516	1044711	snp	C	G	G:47 C:0	CDS	-	604/1332	202/443	missense_variant	c.604G>C	p.Glu202Gln	PA0958	oprD	porin D
PA_128	NC_002516	1044936	complex	CGGCG	GGGCA	GGGCA:90 CGGCG:0	CDS	-	379/1332	125/443	missense_variant	c.375_379delCGCCGinsTGCCC	p.Val127Leu	PA0958	oprD	porin D
PA_129	NC_002516	1044936	snp	C	G	G:80 C:0	CDS	-	379/1332	127/443	missense_variant	c.379G>C	p.Val127Leu	PA0958	oprD	porin D
PA_129	NC_002516	1045105	del	GA	G	G:70 GA:0	CDS	-	209/1332	70/443	frameshift_variant	c.209delT	p.Leu70fs	PA0958	oprD	porin D
PA_13	NC_002516	1044387	snp	G	C	C:19 G:0	CDS	-	928/1332	310/443	missense_variant	c.928C>G	p.Arg310Gly	PA0958	oprD	porin D
PA_13	NC_002516	1044414	complex	GA	CG	CG:14 GA:0	CDS	-	901/1332	300/443	missense_variant	c.900_901delTCinsCG	p.Gln301Glu	PA0958	oprD	porin D
PA_13	NC_002516	1044429	snp	T	G	G:12 T:0	CDS	-	886/1332	296/443	missense_variant	c.886A>C	p.Lys296Gln	PA0958	oprD	porin D
PA_13	NC_002516	1044516	snp	C	A	A:19 C:0	CDS	-	799/1332	267/443	missense_variant	c.799G>T	p.Ala267Ser	PA0958	oprD	porin D
PA_13	NC_002516	1044526	complex	ATCGTTT	GTCGGTG	GTCGGTG:15 ATCGTTT:0	CDS	-	789/1332	261/443	missense_variant	c.783_789delAAACGATinsCACCGAC	p.Asn262Thr	PA0958	oprD	porin D
PA_13	NC_002516	1044596	snp	C	G	G:35 C:0	CDS	-	719/1332	240/443	missense_variant	c.719G>C	p.Ser240Thr	PA0958	oprD	porin D
PA_13	NC_002516	1044627	complex	CGAGTTCG	TCAGCTCT	TCAGCTCT:35 CGAGTTCG:0	CDS	-	688/1332	227/443	missense_variant	c.681_688delCGAACTCGinsAGAGCTGA	p.Glu230Lys	PA0958	oprD	porin D
PA_13	NC_002516	1044682	complex	CCCAATGAAA	GCCAGCGAAG	GCCAGCGAAG:35 CCCAATGAAA:0	CDS	-	633/1332	208/443	missense_variant	c.624_633delTTTCATTGGGinsCTTCGCTGGC	p.Ile210Ala	PA0958	oprD	porin D
PA_13	NC_002516	1044711	complex	CGCCT	GGCCG	GGCCG:35 CGCCT:0	CDS	-	604/1332	200/443	missense_variant	c.600_604delAGGCGinsCGGCC	p.Glu202Gln	PA0958	oprD	porin D
PA_13	NC_002516	1045132	complex	GTCCCCGCTGCCGCT	ATCACCCCGACCTTC	ATCACCCCGACCTTC:42 GTCCCCGCTGCCGCT:0	CDS	-	183/1332	57/443	missense_variant	c.169_183delAGCGGCAGCGGGGACinsGAAGGTCGGGGTGAT	p.SerGlySer57GluGlyArg	PA0958	oprD	porin D
PA_13	NC_002516	1045188	complex	CG	TC	TC:46 CG:0	CDS	-	127/1332	42/443	missense_variant	c.126_127delCGinsGA	p.Asp43Asn	PA0958	oprD	porin D
PA_130	NC_002516	1044041	snp	C	G	G:81 C:0	CDS	-	1274/1332	425/443	missense_variant	c.1274G>C	p.Gly425Ala	PA0958	oprD	porin D
PA_130	NC_002516	1044364	complex	GCCACCTG	ACCGCCGC	ACCGCCGC:42 GCCACCTG:0	CDS	-	951/1332	315/443	missense_variant	c.944_951delCAGGTGGCinsGCGGCGGT	p.Ala315Gly	PA0958	oprD	porin D
PA_130	NC_002516	1044385	complex	GCG	CTC	CTC:41 GCG:0	CDS	-	930/1332	310/443	missense_variant	c.928_930delCGCinsGAG	p.Arg310Glu	PA0958	oprD	porin D
PA_130	NC_002516	1044745	complex	TTTGAC	CTTGGT	CTTGGT:19 TTTGAC:0	CDS	-	570/1332	189/443	missense_variant	c.565_570delGTCAAAinsACCAAG	p.Val189Thr	PA0958	oprD	porin D
PA_130	NC_002516	1044757	complex	CGGCTC	GCCCTG	GCCCTG:16 CGGCTC:0	CDS	-	558/1332	185/443	missense_variant	c.553_558delGAGCCGinsCAGGGC	p.GluPro185GlnGly	PA0958	oprD	porin D
PA_130	NC_002516	1044807	snp	A	G	G:40 A:0	CDS	-	508/1332	170/443	missense_variant	c.508T>C	p.Phe170Leu	PA0958	oprD	porin D
PA_130	NC_002516	1044880	complex	GGCGGTCGGTTGC	AG	AG:54 GGCGGTCGGTTGC:0	CDS	-	435/1332	141/443	frameshift_variant&synonymous_variant	c.423_435delGCAACCGACCGCCinsCT	p.Met141fs	PA0958	oprD	porin D
PA_130	NC_002516	1044961	complex	ATCGCGCGGCT	GTCACGGGGCG	GTCACGGGGCG:71 ATCGCGCGGCT:0	CDS	-	354/1332	115/443	missense_variant	c.344_354delAGCCGCGCGATinsCGCCCCGTGAC	p.Lys115Thr	PA0958	oprD	porin D
PA_130	NC_002516	1045003	complex	GCCGG	ACCGC	ACCGC:67 GCCGG:0	CDS	-	312/1332	103/443	missense_variant	c.308_312delCCGGCinsGCGGT	p.Thr103Ser	PA0958	oprD	porin D
PA_131	NC_002516	1044040	complex	GCCCTG	ACCTTC	ACCTTC:26 GCCCTG:0	CDS	-	1275/1332	424/443	missense_variant	c.1270_1275delCAGGGCinsGAAGGT	p.Gln424Glu	PA0958	oprD	porin D
PA_131	NC_002516	1044108	snp	A	C	C:29 A:0	CDS	-	1207/1332	403/443	missense_variant	c.1207T>G	p.Ser403Ala	PA0958	oprD	porin D
PA_131	NC_002516	1044274	complex	TAG	CAT	CAT:14 TAG:0	CDS	-	1041/1332	347/443	missense_variant	c.1039_1041delCTAinsATG	p.Leu347Met	PA0958	oprD	porin D
PA_131	NC_002516	1044312	del	CA	C	C:16 CA:0	CDS	-	1002/1332	334/443	frameshift_variant	c.1002delT	p.Gly335fs	PA0958	oprD	porin D
PA_131	NC_002516	1044469	complex	GGCTGCC	CGCGCCG	CGCGCCG:11 GGCTGCC:0	CDS	-	846/1332	280/443	missense_variant	c.840_846delGGCAGCCinsCGGCGCG	p.Ala281Gly	PA0958	oprD	porin D
PA_131	NC_002516	1044487	complex	AGT	GGC	GGC:16 AGT:0	CDS	-	828/1332	276/443	missense_variant	c.826_828delACTinsGCC	p.Thr276Ala	PA0958	oprD	porin D
PA_131	NC_002516	1044530	complex	TTT	GTG	GTG:20 TTT:1	CDS	-	785/1332	261/443	missense_variant	c.783_785delAAAinsCAC	p.Asn262Thr	PA0958	oprD	porin D
PA_131	NC_002516	1044596	snp	C	G	G:28 C:2	CDS	-	719/1332	240/443	missense_variant	c.719G>C	p.Ser240Thr	PA0958	oprD	porin D
PA_131	NC_002516	1044936	snp	C	G	G:60 C:0	CDS	-	379/1332	127/443	missense_variant	c.379G>C	p.Val127Leu	PA0958	oprD	porin D
PA_133	NC_002516	1044041	snp	C	G	G:99 C:0	CDS	-	1274/1332	425/443	missense_variant	c.1274G>C	p.Gly425Ala	PA0958	oprD	porin D
PA_133	NC_002516	1044109	ins	C	CG	CG:105 C:0	CDS	-	1205/1332	402/443	frameshift_variant	c.1205_1206insC	p.Gln402fs	PA0958	oprD	porin D
PA_133	NC_002516	1044364	complex	GCCACCTG	ACCGCCGC	ACCGCCGC:100 GCCACCTG:0	CDS	-	951/1332	315/443	missense_variant	c.944_951delCAGGTGGCinsGCGGCGGT	p.Ala315Gly	PA0958	oprD	porin D
PA_133	NC_002516	1044385	complex	GCG	CTC	CTC:101 GCG:0	CDS	-	930/1332	310/443	missense_variant	c.928_930delCGCinsGAG	p.Arg310Glu	PA0958	oprD	porin D
PA_133	NC_002516	1044745	complex	TTTGAC	CTTGGT	CTTGGT:34 TTTGAC:0	CDS	-	570/1332	189/443	missense_variant	c.565_570delGTCAAAinsACCAAG	p.Val189Thr	PA0958	oprD	porin D
PA_133	NC_002516	1044757	complex	CGGCTC	GCCCTG	GCCCTG:31 CGGCTC:0	CDS	-	558/1332	185/443	missense_variant	c.553_558delGAGCCGinsCAGGGC	p.GluPro185GlnGly	PA0958	oprD	porin D
PA_133	NC_002516	1044807	snp	A	G	G:59 A:0	CDS	-	508/1332	170/443	missense_variant	c.508T>C	p.Phe170Leu	PA0958	oprD	porin D
PA_133	NC_002516	1044961	complex	ATCGCGCGGCT	GTCACGGGGCG	GTCACGGGGCG:111 ATCGCGCGGCT:0	CDS	-	354/1332	115/443	missense_variant	c.344_354delAGCCGCGCGATinsCGCCCCGTGAC	p.Lys115Thr	PA0958	oprD	porin D
PA_133	NC_002516	1045003	complex	GCCGG	ACCGC	ACCGC:120 GCCGG:0	CDS	-	312/1332	103/443	missense_variant	c.308_312delCCGGCinsGCGGT	p.Thr103Ser	PA0958	oprD	porin D
PA_134	NC_002516	1044807	snp	A	G	G:151 A:0	CDS	-	508/1332	170/443	missense_variant	c.508T>C	p.Phe170Leu	PA0958	oprD	porin D
PA_134	NC_002516	1044961	complex	ATCGCGCGGCTTG	GTCACGGGGCGTT	GTCACGGGGCGTT:104 ATCGCGCGGCTTG:0	CDS	-	354/1332	114/443	missense_variant	c.342_354delCAAGCCGCGCGATinsAACGCCCCGTGAC	p.Lys115Thr	PA0958	oprD	porin D
PA_134	NC_002516	1045007	snp	G	C	C:127 G:0	CDS	-	308/1332	103/443	missense_variant	c.308C>G	p.Thr103Ser	PA0958	oprD	porin D
PA_134	NC_002516	1045188	mnp	CG	TC	TC:115 CG:0	CDS	-	127/1332	42/443	missense_variant	c.126_127delCGinsGA	p.Asp43Asn	PA0958	oprD	porin D
PA_135	NC_002516	1044041	snp	C	G	G:62 C:0	CDS	-	1274/1332	425/443	missense_variant	c.1274G>C	p.Gly425Ala	PA0958	oprD	porin D
PA_135	NC_002516	1044364	complex	GCCACCTG	ACCGCCGC	ACCGCCGC:26 GCCACCTG:0	CDS	-	951/1332	315/443	missense_variant	c.944_951delCAGGTGGCinsGCGGCGGT	p.Ala315Gly	PA0958	oprD	porin D
PA_135	NC_002516	1044385	complex	GCG	CTC	CTC:26 GCG:0	CDS	-	930/1332	310/443	missense_variant	c.928_930delCGCinsGAG	p.Arg310Glu	PA0958	oprD	porin D
PA_135	NC_002516	1044745	complex	TTTGAC	CTTGGT	CTTGGT:17 TTTGAC:0	CDS	-	570/1332	189/443	missense_variant	c.565_570delGTCAAAinsACCAAG	p.Val189Thr	PA0958	oprD	porin D
PA_135	NC_002516	1044757	complex	CGGCTC	GCCCTG	GCCCTG:16 CGGCTC:0	CDS	-	558/1332	185/443	missense_variant	c.553_558delGAGCCGinsCAGGGC	p.GluPro185GlnGly	PA0958	oprD	porin D
PA_135	NC_002516	1044807	snp	A	G	G:49 A:0	CDS	-	508/1332	170/443	missense_variant	c.508T>C	p.Phe170Leu	PA0958	oprD	porin D
PA_135	NC_002516	1044961	complex	ATCGCGCGGCT	GTCACGGGGCG	GTCACGGGGCG:54 ATCGCGCGGCT:0	CDS	-	354/1332	115/443	missense_variant	c.344_354delAGCCGCGCGATinsCGCCCCGTGAC	p.Lys115Thr	PA0958	oprD	porin D
PA_135	NC_002516	1045003	complex	GCCGG	ACCGC	ACCGC:61 GCCGG:0	CDS	-	312/1332	103/443	missense_variant	c.308_312delCCGGCinsGCGGT	p.Thr103Ser	PA0958	oprD	porin D
PA_136	NC_002516	1044232	complex	ATAGCGGAC	GTAACGCAG	GTAACGCAG:14 ATAGCGGAC:0	CDS	-	1083/1332	359/443	missense_variant	c.1075_1083delGTCCGCTATinsCTGCGTTAC	p.Val359Leu	PA0958	oprD	porin D
PA_136	NC_002516	1044387	snp	G	C	C:32 G:0	CDS	-	928/1332	310/443	missense_variant	c.928C>G	p.Arg310Gly	PA0958	oprD	porin D
PA_136	NC_002516	1044414	complex	GA	CG	CG:18 GA:0	CDS	-	901/1332	300/443	missense_variant	c.900_901delTCinsCG	p.Gln301Glu	PA0958	oprD	porin D
PA_136	NC_002516	1044429	snp	T	G	G:24 T:0	CDS	-	886/1332	296/443	missense_variant	c.886A>C	p.Lys296Gln	PA0958	oprD	porin D
PA_136	NC_002516	1044463	complex	AGTGTAGGCTG	GGTATACGCGC	GGTATACGCGC:14 AGTGTAGGCTG:0	CDS	-	852/1332	281/443	missense_variant	c.842_852delCAGCCTACACTinsGCGCGTATACC	p.Ala281Gly	PA0958	oprD	porin D
PA_136	NC_002516	1044516	snp	C	A	A:32 C:0	CDS	-	799/1332	267/443	missense_variant	c.799G>T	p.Ala267Ser	PA0958	oprD	porin D
PA_136	NC_002516	1044526	complex	ATCGTTT	GTCGGTG	GTCGGTG:24 ATCGTTT:0	CDS	-	789/1332	261/443	missense_variant	c.783_789delAAACGATinsCACCGAC	p.Asn262Thr	PA0958	oprD	porin D
PA_136	NC_002516	1044596	snp	C	G	G:44 C:0	CDS	-	719/1332	240/443	missense_variant	c.719G>C	p.Ser240Thr	PA0958	oprD	porin D
PA_136	NC_002516	1044627	complex	CGAGTTCG	TCAGCTCT	TCAGCTCT:43 CGAGTTCG:0	CDS	-	688/1332	227/443	missense_variant	c.681_688delCGAACTCGinsAGAGCTGA	p.Glu230Lys	PA0958	oprD	porin D
PA_136	NC_002516	1044682	complex	CCCAATGAAA	GCCAGCGAAG	GCCAGCGAAG:64 CCCAATGAAA:0	CDS	-	633/1332	208/443	missense_variant	c.624_633delTTTCATTGGGinsCTTCGCTGGC	p.Ile210Ala	PA0958	oprD	porin D
PA_136	NC_002516	1044711	complex	CGCCT	GGCCG	GGCCG:63 CGCCT:0	CDS	-	604/1332	200/443	missense_variant	c.600_604delAGGCGinsCGGCC	p.Glu202Gln	PA0958	oprD	porin D
PA_136	NC_002516	1045132	complex	GTCCCCGCTGCCGCT	ATCACCCCGACCTTC	ATCACCCCGACCTTC:25 GTCCCCGCTGCCGCT:0	CDS	-	183/1332	57/443	missense_variant	c.169_183delAGCGGCAGCGGGGACinsGAAGGTCGGGGTGAT	p.SerGlySer57GluGlyArg	PA0958	oprD	porin D
PA_136	NC_002516	1045188	complex	CG	TC	TC:39 CG:0	CDS	-	127/1332	42/443	missense_variant	c.126_127delCGinsGA	p.Asp43Asn	PA0958	oprD	porin D
PA_137	NC_002516	1044040	complex	GCCCTG	ACCTTC	ACCTTC:17 GCCCTG:0	CDS	-	1275/1332	424/443	missense_variant	c.1270_1275delCAGGGCinsGAAGGT	p.Gln424Glu	PA0958	oprD	porin D
PA_137	NC_002516	1044108	snp	A	C	C:11 A:0	CDS	-	1207/1332	403/443	missense_variant	c.1207T>G	p.Ser403Ala	PA0958	oprD	porin D
PA_137	NC_002516	1044274	complex	TAG	CAT	CAT:18 TAG:0	CDS	-	1041/1332	347/443	missense_variant	c.1039_1041delCTAinsATG	p.Leu347Met	PA0958	oprD	porin D
PA_137	NC_002516	1044312	del	CA	C	C:15 CA:0	CDS	-	1002/1332	334/443	frameshift_variant	c.1002delT	p.Gly335fs	PA0958	oprD	porin D
PA_137	NC_002516	1044429	snp	T	G	G:10 T:0	CDS	-	886/1332	296/443	missense_variant	c.886A>C	p.Lys296Gln	PA0958	oprD	porin D
PA_137	NC_002516	1044469	complex	GGCTGCC	CGCGCCG	CGCGCCG:12 GGCTGCC:0	CDS	-	846/1332	280/443	missense_variant	c.840_846delGGCAGCCinsCGGCGCG	p.Ala281Gly	PA0958	oprD	porin D
PA_137	NC_002516	1044487	complex	AGT	GGC	GGC:17 AGT:0	CDS	-	828/1332	276/443	missense_variant	c.826_828delACTinsGCC	p.Thr276Ala	PA0958	oprD	porin D
PA_137	NC_002516	1044530	complex	TTT	GTG	GTG:17 TTT:0	CDS	-	785/1332	261/443	missense_variant	c.783_785delAAAinsCAC	p.Asn262Thr	PA0958	oprD	porin D
PA_137	NC_002516	1044596	snp	C	G	G:31 C:0	CDS	-	719/1332	240/443	missense_variant	c.719G>C	p.Ser240Thr	PA0958	oprD	porin D
PA_137	NC_002516	1044627	complex	CGAG	TCAA	TCAA:25 CGAG:0	CDS	-	688/1332	229/443	missense_variant	c.685_688delCTCGinsTTGA	p.Glu230Lys	PA0958	oprD	porin D
PA_137	NC_002516	1044936	snp	C	G	G:44 C:0	CDS	-	379/1332	127/443	missense_variant	c.379G>C	p.Val127Leu	PA0958	oprD	porin D
PA_139	NC_002516	1044045	snp	G	C	C:62 G:0	CDS	-	1270/1332	424/443	missense_variant	c.1270C>G	p.Gln424Glu	PA0958	oprD	porin D
PA_139	NC_002516	1044108	snp	A	C	C:26 A:0	CDS	-	1207/1332	403/443	missense_variant	c.1207T>G	p.Ser403Ala	PA0958	oprD	porin D
PA_139	NC_002516	1044274	complex	TAG	CAT	CAT:17 TAG:0	CDS	-	1041/1332	347/443	missense_variant	c.1039_1041delCTAinsATG	p.Leu347Met	PA0958	oprD	porin D
PA_139	NC_002516	1044429	snp	T	G	G:15 T:0	CDS	-	886/1332	296/443	missense_variant	c.886A>C	p.Lys296Gln	PA0958	oprD	porin D
PA_139	NC_002516	1044469	complex	GGCTGCC	CGCGCCG	CGCGCCG:19 GGCTGCC:0	CDS	-	846/1332	280/443	missense_variant	c.840_846delGGCAGCCinsCGGCGCG	p.Ala281Gly	PA0958	oprD	porin D
PA_139	NC_002516	1044487	complex	AGT	GGC	GGC:32 AGT:0	CDS	-	828/1332	276/443	missense_variant	c.826_828delACTinsGCC	p.Thr276Ala	PA0958	oprD	porin D
PA_139	NC_002516	1044530	complex	TTT	GTG	GTG:37 TTT:0	CDS	-	785/1332	261/443	missense_variant	c.783_785delAAAinsCAC	p.Asn262Thr	PA0958	oprD	porin D
PA_139	NC_002516	1044596	snp	C	G	G:48 C:0	CDS	-	719/1332	240/443	missense_variant	c.719G>C	p.Ser240Thr	PA0958	oprD	porin D
PA_139	NC_002516	1044627	complex	CGAG	TCAA	TCAA:36 CGAG:0	CDS	-	688/1332	229/443	missense_variant	c.685_688delCTCGinsTTGA	p.Glu230Lys	PA0958	oprD	porin D
PA_139	NC_002516	1044682	complex	CCCAATGAAATCG	GCCGGCGAAGTCC	GCCGGCGAAGTCC:21 CCCAATGAAATCG:0	CDS	-	633/1332	207/443	missense_variant	c.621_633delCGATTTCATTGGGinsGGACTTCGCCGGC	p.Ile210Ala	PA0958	oprD	porin D
PA_139	NC_002516	1044711	snp	C	G	G:20 C:0	CDS	-	604/1332	202/443	missense_variant	c.604G>C	p.Glu202Gln	PA0958	oprD	porin D
PA_139	NC_002516	1044819	complex	GCAGC	ACAGT	ACAGT:48 GCAGC:0	CDS	-	496/1332	164/443	stop_gained	c.492_496delGCTGCinsACTGT	p.Gln166*	PA0958	oprD	porin D
PA_139	NC_002516	1044936	snp	C	G	G:89 C:0	CDS	-	379/1332	127/443	missense_variant	c.379G>C	p.Val127Leu	PA0958	oprD	porin D
PA_139	NC_002516	1045132	complex	GTCCCCGCTGCCGCT	ATCGCCCCGACCTTC	ATCGCCCCGACCTTC:43 GTCCCCGCTGCCGCT:0	CDS	-	183/1332	57/443	missense_variant	c.169_183delAGCGGCAGCGGGGACinsGAAGGTCGGGGCGAT	p.SerGlySer57GluGlyArg	PA0958	oprD	porin D
PA_14	NC_002516	1044041	snp	C	G	G:62 C:0	CDS	-	1274/1332	425/443	missense_variant	c.1274G>C	p.Gly425Ala	PA0958	oprD	porin D
PA_14	NC_002516	1044364	complex	GCCACCTG	ACCGCCGC	ACCGCCGC:35 GCCACCTG:0	CDS	-	951/1332	315/443	missense_variant	c.944_951delCAGGTGGCinsGCGGCGGT	p.Ala315Gly	PA0958	oprD	porin D
PA_14	NC_002516	1044385	complex	GCG	CTC	CTC:35 GCG:0	CDS	-	930/1332	310/443	missense_variant	c.928_930delCGCinsGAG	p.Arg310Glu	PA0958	oprD	porin D
PA_14	NC_002516	1044745	complex	TTTGAC	CTTGGT	CTTGGT:12 TTTGAC:0	CDS	-	570/1332	189/443	missense_variant	c.565_570delGTCAAAinsACCAAG	p.Val189Thr	PA0958	oprD	porin D
PA_14	NC_002516	1044807	snp	A	G	G:19 A:0	CDS	-	508/1332	170/443	missense_variant	c.508T>C	p.Phe170Leu	PA0958	oprD	porin D
PA_14	NC_002516	1044880	complex	GGCGGTCGGTTGC	AG	AG:14 GGCGGTCGGTTGC:0	CDS	-	435/1332	141/443	frameshift_variant&synonymous_variant	c.423_435delGCAACCGACCGCCinsCT	p.Met141fs	PA0958	oprD	porin D
PA_14	NC_002516	1044961	complex	ATCGCGCGGCT	GTCACGGGGCG	GTCACGGGGCG:37 ATCGCGCGGCT:0	CDS	-	354/1332	115/443	missense_variant	c.344_354delAGCCGCGCGATinsCGCCCCGTGAC	p.Lys115Thr	PA0958	oprD	porin D
PA_14	NC_002516	1045003	complex	GCCGG	ACCGC	ACCGC:55 GCCGG:0	CDS	-	312/1332	103/443	missense_variant	c.308_312delCCGGCinsGCGGT	p.Thr103Ser	PA0958	oprD	porin D
PA_140	NC_002516	1044041	snp	C	G	G:80 C:0	CDS	-	1274/1332	425/443	missense_variant	c.1274G>C	p.Gly425Ala	PA0958	oprD	porin D
PA_140	NC_002516	1044364	complex	GCCACCTG	ACCGCCGC	ACCGCCGC:66 GCCACCTG:0	CDS	-	951/1332	315/443	missense_variant	c.944_951delCAGGTGGCinsGCGGCGGT	p.Ala315Gly	PA0958	oprD	porin D
PA_140	NC_002516	1044385	complex	GCG	CTC	CTC:66 GCG:0	CDS	-	930/1332	310/443	missense_variant	c.928_930delCGCinsGAG	p.Arg310Glu	PA0958	oprD	porin D
PA_140	NC_002516	1044745	complex	TTTGAC	CTTGGT	CTTGGT:20 TTTGAC:0	CDS	-	570/1332	189/443	missense_variant	c.565_570delGTCAAAinsACCAAG	p.Val189Thr	PA0958	oprD	porin D
PA_140	NC_002516	1044757	complex	CGGCTC	GCCCTG	GCCCTG:18 CGGCTC:0	CDS	-	558/1332	185/443	missense_variant	c.553_558delGAGCCGinsCAGGGC	p.GluPro185GlnGly	PA0958	oprD	porin D
PA_140	NC_002516	1044807	snp	A	G	G:62 A:0	CDS	-	508/1332	170/443	missense_variant	c.508T>C	p.Phe170Leu	PA0958	oprD	porin D
PA_140	NC_002516	1044880	complex	GGCGGTCGGTTGC	AG	AG:64 GGCGGTCGGTTGC:0	CDS	-	435/1332	141/443	frameshift_variant&synonymous_variant	c.423_435delGCAACCGACCGCCinsCT	p.Met141fs	PA0958	oprD	porin D
PA_140	NC_002516	1044961	complex	ATCGCGCGGCT	GTCACGGGGCG	GTCACGGGGCG:83 ATCGCGCGGCT:0	CDS	-	354/1332	115/443	missense_variant	c.344_354delAGCCGCGCGATinsCGCCCCGTGAC	p.Lys115Thr	PA0958	oprD	porin D
PA_140	NC_002516	1045003	complex	GCCGG	ACCGC	ACCGC:106 GCCGG:0	CDS	-	312/1332	103/443	missense_variant	c.308_312delCCGGCinsGCGGT	p.Thr103Ser	PA0958	oprD	porin D
PA_141	NC_002516	1044045	snp	G	C	C:79 G:0	CDS	-	1270/1332	424/443	missense_variant	c.1270C>G	p.Gln424Glu	PA0958	oprD	porin D
PA_141	NC_002516	1044108	snp	A	C	C:42 A:0	CDS	-	1207/1332	403/443	missense_variant	c.1207T>G	p.Ser403Ala	PA0958	oprD	porin D
PA_141	NC_002516	1044274	complex	TAG	CAT	CAT:25 TAG:0	CDS	-	1041/1332	347/443	missense_variant	c.1039_1041delCTAinsATG	p.Leu347Met	PA0958	oprD	porin D
PA_141	NC_002516	1044469	complex	GGCTGCC	CGCGCCG	CGCGCCG:18 GGCTGCC:0	CDS	-	846/1332	280/443	missense_variant	c.840_846delGGCAGCCinsCGGCGCG	p.Ala281Gly	PA0958	oprD	porin D
PA_141	NC_002516	1044487	complex	AGT	GGC	GGC:34 AGT:0	CDS	-	828/1332	276/443	missense_variant	c.826_828delACTinsGCC	p.Thr276Ala	PA0958	oprD	porin D
PA_141	NC_002516	1044530	complex	TTT	GTG	GTG:55 TTT:0	CDS	-	785/1332	261/443	missense_variant	c.783_785delAAAinsCAC	p.Asn262Thr	PA0958	oprD	porin D
PA_141	NC_002516	1044596	snp	C	G	G:61 C:0	CDS	-	719/1332	240/443	missense_variant	c.719G>C	p.Ser240Thr	PA0958	oprD	porin D
PA_141	NC_002516	1044627	complex	CGAG	TCAA	TCAA:55 CGAG:0	CDS	-	688/1332	229/443	missense_variant	c.685_688delCTCGinsTTGA	p.Glu230Lys	PA0958	oprD	porin D
PA_141	NC_002516	1044682	complex	CCCAATGAAATCG	GCCGGCGAAGTCC	GCCGGCGAAGTCC:22 CCCAATGAAATCG:0	CDS	-	633/1332	207/443	missense_variant	c.621_633delCGATTTCATTGGGinsGGACTTCGCCGGC	p.Ile210Ala	PA0958	oprD	porin D
PA_141	NC_002516	1044711	snp	C	G	G:20 C:0	CDS	-	604/1332	202/443	missense_variant	c.604G>C	p.Glu202Gln	PA0958	oprD	porin D
PA_141	NC_002516	1044936	snp	C	G	G:92 C:0	CDS	-	379/1332	127/443	missense_variant	c.379G>C	p.Val127Leu	PA0958	oprD	porin D
PA_142	NC_002516	1044936	snp	C	G	G:51 C:0	CDS	-	379/1332	127/443	missense_variant	c.379G>C	p.Val127Leu	PA0958	oprD	porin D
PA_142	NC_002516	1045105	del	GA	G	G:45 GA:0	CDS	-	209/1332	70/443	frameshift_variant	c.209delT	p.Leu70fs	PA0958	oprD	porin D
PA_144	NC_002516	1044936	snp	C	G	G:42 C:0	CDS	-	379/1332	127/443	missense_variant	c.379G>C	p.Val127Leu	PA0958	oprD	porin D
PA_144	NC_002516	1045105	del	GA	G	G:35 GA:0	CDS	-	209/1332	70/443	frameshift_variant	c.209delT	p.Leu70fs	PA0958	oprD	porin D
PA_145	NC_002516	1044936	snp	C	G	G:93 C:0	CDS	-	379/1332	127/443	missense_variant	c.379G>C	p.Val127Leu	PA0958	oprD	porin D
PA_145	NC_002516	1045105	del	GA	G	G:80 GA:0	CDS	-	209/1332	70/443	frameshift_variant	c.209delT	p.Leu70fs	PA0958	oprD	porin D
PA_146	NC_002516	1044041	snp	C	G	G:38 C:0	CDS	-	1274/1332	425/443	missense_variant	c.1274G>C	p.Gly425Ala	PA0958	oprD	porin D
PA_146	NC_002516	1044109	ins	C	CG	CG:22 C:0	CDS	-	1205/1332	402/443	frameshift_variant	c.1205_1206insC	p.Gln402fs	PA0958	oprD	porin D
PA_146	NC_002516	1044364	complex	GCCACCTG	ACCGCCGC	ACCGCCGC:24 GCCACCTG:0	CDS	-	951/1332	315/443	missense_variant	c.944_951delCAGGTGGCinsGCGGCGGT	p.Ala315Gly	PA0958	oprD	porin D
PA_146	NC_002516	1044385	complex	GCG	CTC	CTC:24 GCG:0	CDS	-	930/1332	310/443	missense_variant	c.928_930delCGCinsGAG	p.Arg310Glu	PA0958	oprD	porin D
PA_146	NC_002516	1044745	complex	TTTGAC	CTTGGT	CTTGGT:12 TTTGAC:0	CDS	-	570/1332	189/443	missense_variant	c.565_570delGTCAAAinsACCAAG	p.Val189Thr	PA0958	oprD	porin D
PA_146	NC_002516	1044757	complex	CGGCTC	GCCCTG	GCCCTG:10 CGGCTC:0	CDS	-	558/1332	185/443	missense_variant	c.553_558delGAGCCGinsCAGGGC	p.GluPro185GlnGly	PA0958	oprD	porin D
PA_146	NC_002516	1044807	snp	A	G	G:18 A:0	CDS	-	508/1332	170/443	missense_variant	c.508T>C	p.Phe170Leu	PA0958	oprD	porin D
PA_146	NC_002516	1044961	complex	ATCGCGCGGCT	GTCACGGGGCG	GTCACGGGGCG:25 ATCGCGCGGCT:0	CDS	-	354/1332	115/443	missense_variant	c.344_354delAGCCGCGCGATinsCGCCCCGTGAC	p.Lys115Thr	PA0958	oprD	porin D
PA_146	NC_002516	1045003	complex	GCCGG	ACCGC	ACCGC:29 GCCGG:0	CDS	-	312/1332	103/443	missense_variant	c.308_312delCCGGCinsGCGGT	p.Thr103Ser	PA0958	oprD	porin D
PA_147	NC_002516	1044387	snp	G	C	C:23 G:0	CDS	-	928/1332	310/443	missense_variant	c.928C>G	p.Arg310Gly	PA0958	oprD	porin D
PA_147	NC_002516	1044414	complex	GA	CG	CG:12 GA:0	CDS	-	901/1332	300/443	missense_variant	c.900_901delTCinsCG	p.Gln301Glu	PA0958	oprD	porin D
PA_147	NC_002516	1044429	snp	T	G	G:13 T:0	CDS	-	886/1332	296/443	missense_variant	c.886A>C	p.Lys296Gln	PA0958	oprD	porin D
PA_147	NC_002516	1044516	complex	CCTTG	ACTTA	ACTTA:16 CCTTG:0	CDS	-	799/1332	265/443	missense_variant	c.795_799delCAAGGinsTAAGT	p.Ala267Ser	PA0958	oprD	porin D
PA_147	NC_002516	1044526	complex	ATCGTTT	GTCGGTG	GTCGGTG:17 ATCGTTT:0	CDS	-	789/1332	261/443	missense_variant	c.783_789delAAACGATinsCACCGAC	p.Asn262Thr	PA0958	oprD	porin D
PA_147	NC_002516	1044596	snp	C	G	G:25 C:0	CDS	-	719/1332	240/443	missense_variant	c.719G>C	p.Ser240Thr	PA0958	oprD	porin D
PA_147	NC_002516	1044627	complex	CGAGTTCG	TCAGCTCT	TCAGCTCT:29 CGAGTTCG:0	CDS	-	688/1332	227/443	missense_variant	c.681_688delCGAACTCGinsAGAGCTGA	p.Glu230Lys	PA0958	oprD	porin D
PA_147	NC_002516	1044682	complex	CCCAATGAAA	GCCAGCGAAG	GCCAGCGAAG:48 CCCAATGAAA:0	CDS	-	633/1332	208/443	missense_variant	c.624_633delTTTCATTGGGinsCTTCGCTGGC	p.Ile210Ala	PA0958	oprD	porin D
PA_147	NC_002516	1044711	complex	CGCCT	GGCCG	GGCCG:52 CGCCT:0	CDS	-	604/1332	200/443	missense_variant	c.600_604delAGGCGinsCGGCC	p.Glu202Gln	PA0958	oprD	porin D
PA_147	NC_002516	1045132	complex	GTCCCCGCTGCCGCT	ATCACCCCGACCTTC	ATCACCCCGACCTTC:19 GTCCCCGCTGCCGCT:0	CDS	-	183/1332	57/443	missense_variant	c.169_183delAGCGGCAGCGGGGACinsGAAGGTCGGGGTGAT	p.SerGlySer57GluGlyArg	PA0958	oprD	porin D
PA_147	NC_002516	1045188	complex	CG	TC	TC:40 CG:0	CDS	-	127/1332	42/443	missense_variant	c.126_127delCGinsGA	p.Asp43Asn	PA0958	oprD	porin D
PA_148	NC_002516	1044936	snp	C	G	G:82 C:0	CDS	-	379/1332	127/443	missense_variant	c.379G>C	p.Val127Leu	PA0958	oprD	porin D
PA_148	NC_002516	1045105	del	GA	G	G:68 GA:0	CDS	-	209/1332	70/443	frameshift_variant	c.209delT	p.Leu70fs	PA0958	oprD	porin D
PA_149	NC_002516	1044936	snp	C	G	G:63 C:0	CDS	-	379/1332	127/443	missense_variant	c.379G>C	p.Val127Leu	PA0958	oprD	porin D
PA_149	NC_002516	1045105	del	GA	G	G:63 GA:0	CDS	-	209/1332	70/443	frameshift_variant	c.209delT	p.Leu70fs	PA0958	oprD	porin D
PA_15	NC_002516	1044045	snp	G	C	C:30 G:0	CDS	-	1270/1332	424/443	missense_variant	c.1270C>G	p.Gln424Glu	PA0958	oprD	porin D
PA_15	NC_002516	1044062	del	TGCCA	T	T:25 TGCCA:0	CDS	-	1252/1332	417/443	frameshift_variant	c.1249_1252delTGGC	p.Trp417fs	PA0958	oprD	porin D
PA_15	NC_002516	1044108	snp	A	C	C:14 A:0	CDS	-	1207/1332	403/443	missense_variant	c.1207T>G	p.Ser403Ala	PA0958	oprD	porin D
PA_15	NC_002516	1044487	complex	AGT	GGC	GGC:11 AGT:0	CDS	-	828/1332	276/443	missense_variant	c.826_828delACTinsGCC	p.Thr276Ala	PA0958	oprD	porin D
PA_15	NC_002516	1044530	complex	TTT	GTG	GTG:14 TTT:0	CDS	-	785/1332	261/443	missense_variant	c.783_785delAAAinsCAC	p.Asn262Thr	PA0958	oprD	porin D
PA_15	NC_002516	1044596	snp	C	G	G:26 C:0	CDS	-	719/1332	240/443	missense_variant	c.719G>C	p.Ser240Thr	PA0958	oprD	porin D
PA_15	NC_002516	1044627	complex	CGAG	TCAA	TCAA:32 CGAG:0	CDS	-	688/1332	229/443	missense_variant	c.685_688delCTCGinsTTGA	p.Glu230Lys	PA0958	oprD	porin D
PA_15	NC_002516	1044682	complex	CCCAATGAAATCG	GCCGGCGAAGTCC	GCCGGCGAAGTCC:10 CCCAATGAAATCG:0	CDS	-	633/1332	207/443	missense_variant	c.621_633delCGATTTCATTGGGinsGGACTTCGCCGGC	p.Ile210Ala	PA0958	oprD	porin D
PA_15	NC_002516	1044711	snp	C	G	G:12 C:0	CDS	-	604/1332	202/443	missense_variant	c.604G>C	p.Glu202Gln	PA0958	oprD	porin D
PA_15	NC_002516	1044936	snp	C	G	G:31 C:0	CDS	-	379/1332	127/443	missense_variant	c.379G>C	p.Val127Leu	PA0958	oprD	porin D
PA_15	NC_002516	1045132	complex	GTCCCCGCTGCCGCT	ATCGCCCCGACCTTC	ATCGCCCCGACCTTC:22 GTCCCCGCTGCCGCT:0	CDS	-	183/1332	57/443	missense_variant	c.169_183delAGCGGCAGCGGGGACinsGAAGGTCGGGGCGAT	p.SerGlySer57GluGlyArg	PA0958	oprD	porin D
PA_150	NC_002516	1044045	snp	G	C	C:43 G:0	CDS	-	1270/1332	424/443	missense_variant	c.1270C>G	p.Gln424Glu	PA0958	oprD	porin D
PA_150	NC_002516	1044108	snp	A	C	C:22 A:0	CDS	-	1207/1332	403/443	missense_variant	c.1207T>G	p.Ser403Ala	PA0958	oprD	porin D
PA_150	NC_002516	1044274	complex	TAG	CAT	CAT:12 TAG:0	CDS	-	1041/1332	347/443	missense_variant	c.1039_1041delCTAinsATG	p.Leu347Met	PA0958	oprD	porin D
PA_150	NC_002516	1044414	complex	GA	CG	CG:10 GA:0	CDS	-	901/1332	300/443	missense_variant	c.900_901delTCinsCG	p.Gln301Glu	PA0958	oprD	porin D
PA_150	NC_002516	1044429	snp	T	G	G:12 T:0	CDS	-	886/1332	296/443	missense_variant	c.886A>C	p.Lys296Gln	PA0958	oprD	porin D
PA_150	NC_002516	1044469	complex	GGCTGCC	CGCGCCG	CGCGCCG:10 GGCTGCC:0	CDS	-	846/1332	280/443	missense_variant	c.840_846delGGCAGCCinsCGGCGCG	p.Ala281Gly	PA0958	oprD	porin D
PA_150	NC_002516	1044487	complex	AGT	GGC	GGC:17 AGT:0	CDS	-	828/1332	276/443	missense_variant	c.826_828delACTinsGCC	p.Thr276Ala	PA0958	oprD	porin D
PA_150	NC_002516	1044530	complex	TTT	GTG	GTG:28 TTT:0	CDS	-	785/1332	261/443	missense_variant	c.783_785delAAAinsCAC	p.Asn262Thr	PA0958	oprD	porin D
PA_150	NC_002516	1044596	snp	C	G	G:38 C:0	CDS	-	719/1332	240/443	missense_variant	c.719G>C	p.Ser240Thr	PA0958	oprD	porin D
PA_150	NC_002516	1044627	complex	CGAG	TCAA	TCAA:31 CGAG:0	CDS	-	688/1332	229/443	missense_variant	c.685_688delCTCGinsTTGA	p.Glu230Lys	PA0958	oprD	porin D
PA_150	NC_002516	1044682	complex	CCCAATGAAATCG	GCCGGCGAAGTCC	GCCGGCGAAGTCC:11 CCCAATGAAATCG:0	CDS	-	633/1332	207/443	missense_variant	c.621_633delCGATTTCATTGGGinsGGACTTCGCCGGC	p.Ile210Ala	PA0958	oprD	porin D
PA_150	NC_002516	1044711	snp	C	G	G:12 C:0	CDS	-	604/1332	202/443	missense_variant	c.604G>C	p.Glu202Gln	PA0958	oprD	porin D
PA_150	NC_002516	1044936	snp	C	G	G:78 C:0	CDS	-	379/1332	127/443	missense_variant	c.379G>C	p.Val127Leu	PA0958	oprD	porin D
PA_150	NC_002516	1045132	complex	GTCCCCGCTGCCGCT	ATCGCCCCGACCTTC	ATCGCCCCGACCTTC:28 GTCCCCGCTGCCGCT:0	CDS	-	183/1332	57/443	missense_variant	c.169_183delAGCGGCAGCGGGGACinsGAAGGTCGGGGCGAT	p.SerGlySer57GluGlyArg	PA0958	oprD	porin D
PA_151	NC_002516	1044936	snp	C	G	G:45 C:0	CDS	-	379/1332	127/443	missense_variant	c.379G>C	p.Val127Leu	PA0958	oprD	porin D
PA_151	NC_002516	1045105	del	GA	G	G:46 GA:0	CDS	-	209/1332	70/443	frameshift_variant	c.209delT	p.Leu70fs	PA0958	oprD	porin D
PA_152	NC_002516	1044045	snp	G	C	C:67 G:0	CDS	-	1270/1332	424/443	missense_variant	c.1270C>G	p.Gln424Glu	PA0958	oprD	porin D
PA_152	NC_002516	1044108	snp	A	C	C:41 A:0	CDS	-	1207/1332	403/443	missense_variant	c.1207T>G	p.Ser403Ala	PA0958	oprD	porin D
PA_152	NC_002516	1044274	complex	TAG	CAT	CAT:24 TAG:0	CDS	-	1041/1332	347/443	missense_variant	c.1039_1041delCTAinsATG	p.Leu347Met	PA0958	oprD	porin D
PA_152	NC_002516	1044364	complex	GCCACCTG	ACCGCCGC	ACCGCCGC:11 GCCACCTG:0	CDS	-	951/1332	315/443	missense_variant	c.944_951delCAGGTGGCinsGCGGCGGT	p.Ala315Gly	PA0958	oprD	porin D
PA_152	NC_002516	1044385	complex	GCG	CTC	CTC:13 GCG:0	CDS	-	930/1332	310/443	missense_variant	c.928_930delCGCinsGAG	p.Arg310Glu	PA0958	oprD	porin D
PA_152	NC_002516	1044414	complex	GA	CG	CG:18 GA:0	CDS	-	901/1332	300/443	missense_variant	c.900_901delTCinsCG	p.Gln301Glu	PA0958	oprD	porin D
PA_152	NC_002516	1044429	snp	T	G	G:28 T:0	CDS	-	886/1332	296/443	missense_variant	c.886A>C	p.Lys296Gln	PA0958	oprD	porin D
PA_152	NC_002516	1044469	complex	GGCTG	CGCGC	CGCGC:42 GGCTG:0	CDS	-	846/1332	281/443	missense_variant	c.842_846delCAGCCinsGCGCG	p.Ala281Gly	PA0958	oprD	porin D
PA_152	NC_002516	1044487	complex	AGT	GGC	GGC:64 AGT:0	CDS	-	828/1332	276/443	missense_variant	c.826_828delACTinsGCC	p.Thr276Ala	PA0958	oprD	porin D
PA_152	NC_002516	1044530	complex	TTT	GTG	GTG:79 TTT:0	CDS	-	785/1332	261/443	missense_variant	c.783_785delAAAinsCAC	p.Asn262Thr	PA0958	oprD	porin D
PA_152	NC_002516	1044596	snp	C	G	G:62 C:0	CDS	-	719/1332	240/443	missense_variant	c.719G>C	p.Ser240Thr	PA0958	oprD	porin D
PA_152	NC_002516	1044627	complex	CGAG	TCAA	TCAA:71 CGAG:0	CDS	-	688/1332	229/443	missense_variant	c.685_688delCTCGinsTTGA	p.Glu230Lys	PA0958	oprD	porin D
PA_152	NC_002516	1044682	complex	CCCAATGAAATCG	GCCGGCGAAGTCC	GCCGGCGAAGTCC:38 CCCAATGAAATCG:0	CDS	-	633/1332	207/443	missense_variant	c.621_633delCGATTTCATTGGGinsGGACTTCGCCGGC	p.Ile210Ala	PA0958	oprD	porin D
PA_152	NC_002516	1044711	snp	C	G	G:44 C:0	CDS	-	604/1332	202/443	missense_variant	c.604G>C	p.Glu202Gln	PA0958	oprD	porin D
PA_152	NC_002516	1044936	snp	C	G	G:140 C:0	CDS	-	379/1332	127/443	missense_variant	c.379G>C	p.Val127Leu	PA0958	oprD	porin D
PA_152	NC_002516	1045132	complex	GTCCCCGCTGCCGCT	ATCGCCCCGACCTTC	ATCGCCCCGACCTTC:40 GTCCCCGCTGCCGCT:0	CDS	-	183/1332	57/443	missense_variant	c.169_183delAGCGGCAGCGGGGACinsGAAGGTCGGGGCGAT	p.SerGlySer57GluGlyArg	PA0958	oprD	porin D
PA_153	NC_002516	1044045	snp	G	C	C:51 G:0	CDS	-	1270/1332	424/443	missense_variant	c.1270C>G	p.Gln424Glu	PA0958	oprD	porin D
PA_153	NC_002516	1044108	snp	A	C	C:30 A:0	CDS	-	1207/1332	403/443	missense_variant	c.1207T>G	p.Ser403Ala	PA0958	oprD	porin D
PA_153	NC_002516	1044274	complex	TAG	CAT	CAT:14 TAG:0	CDS	-	1041/1332	347/443	missense_variant	c.1039_1041delCTAinsATG	p.Leu347Met	PA0958	oprD	porin D
PA_153	NC_002516	1044414	complex	GA	CG	CG:13 GA:0	CDS	-	901/1332	300/443	missense_variant	c.900_901delTCinsCG	p.Gln301Glu	PA0958	oprD	porin D
PA_153	NC_002516	1044429	snp	T	G	G:17 T:0	CDS	-	886/1332	296/443	missense_variant	c.886A>C	p.Lys296Gln	PA0958	oprD	porin D
PA_153	NC_002516	1044469	complex	GGCTG	CGCGC	CGCGC:21 GGCTG:0	CDS	-	846/1332	281/443	missense_variant	c.842_846delCAGCCinsGCGCG	p.Ala281Gly	PA0958	oprD	porin D
PA_153	NC_002516	1044487	complex	AGT	GGC	GGC:27 AGT:0	CDS	-	828/1332	276/443	missense_variant	c.826_828delACTinsGCC	p.Thr276Ala	PA0958	oprD	porin D
PA_153	NC_002516	1044530	complex	TTT	GTG	GTG:40 TTT:0	CDS	-	785/1332	261/443	missense_variant	c.783_785delAAAinsCAC	p.Asn262Thr	PA0958	oprD	porin D
PA_153	NC_002516	1044596	snp	C	G	G:45 C:0	CDS	-	719/1332	240/443	missense_variant	c.719G>C	p.Ser240Thr	PA0958	oprD	porin D
PA_153	NC_002516	1044627	complex	CGAG	TCAA	TCAA:38 CGAG:0	CDS	-	688/1332	229/443	missense_variant	c.685_688delCTCGinsTTGA	p.Glu230Lys	PA0958	oprD	porin D
PA_153	NC_002516	1044682	complex	CCCAATGAAATCG	GCCGGCGAAGTCC	GCCGGCGAAGTCC:18 CCCAATGAAATCG:0	CDS	-	633/1332	207/443	missense_variant	c.621_633delCGATTTCATTGGGinsGGACTTCGCCGGC	p.Ile210Ala	PA0958	oprD	porin D
PA_153	NC_002516	1044711	snp	C	G	G:20 C:0	CDS	-	604/1332	202/443	missense_variant	c.604G>C	p.Glu202Gln	PA0958	oprD	porin D
PA_153	NC_002516	1044936	snp	C	G	G:72 C:0	CDS	-	379/1332	127/443	missense_variant	c.379G>C	p.Val127Leu	PA0958	oprD	porin D
PA_153	NC_002516	1045132	complex	GTCCCCGCTGCCGCT	ATCGCCCCGACCTTC	ATCGCCCCGACCTTC:28 GTCCCCGCTGCCGCT:0	CDS	-	183/1332	57/443	missense_variant	c.169_183delAGCGGCAGCGGGGACinsGAAGGTCGGGGCGAT	p.SerGlySer57GluGlyArg	PA0958	oprD	porin D
PA_154	NC_002516	1044936	snp	C	G	G:111 C:0	CDS	-	379/1332	127/443	missense_variant	c.379G>C	p.Val127Leu	PA0958	oprD	porin D
PA_154	NC_002516	1045105	del	GA	G	G:52 GA:0	CDS	-	209/1332	70/443	frameshift_variant	c.209delT	p.Leu70fs	PA0958	oprD	porin D
PA_155	NC_002516	1044041	snp	C	G	G:43 C:0	CDS	-	1274/1332	425/443	missense_variant	c.1274G>C	p.Gly425Ala	PA0958	oprD	porin D
PA_155	NC_002516	1044364	complex	GCCACCTG	ACCGCCGC	ACCGCCGC:24 GCCACCTG:0	CDS	-	951/1332	315/443	missense_variant	c.944_951delCAGGTGGCinsGCGGCGGT	p.Ala315Gly	PA0958	oprD	porin D
PA_155	NC_002516	1044385	mnp	GCG	CTC	CTC:24 GCG:0	CDS	-	930/1332	310/443	missense_variant	c.928_930delCGCinsGAG	p.Arg310Glu	PA0958	oprD	porin D
PA_155	NC_002516	1044807	snp	A	G	G:31 A:0	CDS	-	508/1332	170/443	missense_variant	c.508T>C	p.Phe170Leu	PA0958	oprD	porin D
PA_155	NC_002516	1044961	complex	ATCGCGCGGCT	GTCACGGGGCG	GTCACGGGGCG:34 ATCGCGCGGCT:0	CDS	-	354/1332	115/443	missense_variant	c.344_354delAGCCGCGCGATinsCGCCCCGTGAC	p.Lys115Thr	PA0958	oprD	porin D
PA_155	NC_002516	1045003	complex	GCCGG	ACCGC	ACCGC:44 GCCGG:0	CDS	-	312/1332	103/443	missense_variant	c.308_312delCCGGCinsGCGGT	p.Thr103Ser	PA0958	oprD	porin D
PA_157	NC_002516	1044041	snp	C	G	G:66 C:0	CDS	-	1274/1332	425/443	missense_variant	c.1274G>C	p.Gly425Ala	PA0958	oprD	porin D
PA_157	NC_002516	1044364	complex	GCCACCTG	ACCGCCGC	ACCGCCGC:66 GCCACCTG:0	CDS	-	951/1332	315/443	missense_variant	c.944_951delCAGGTGGCinsGCGGCGGT	p.Ala315Gly	PA0958	oprD	porin D
PA_157	NC_002516	1044385	complex	GCG	CTC	CTC:66 GCG:0	CDS	-	930/1332	310/443	missense_variant	c.928_930delCGCinsGAG	p.Arg310Glu	PA0958	oprD	porin D
PA_157	NC_002516	1044745	complex	TTTGAC	CTTGGT	CTTGGT:27 TTTGAC:0	CDS	-	570/1332	189/443	missense_variant	c.565_570delGTCAAAinsACCAAG	p.Val189Thr	PA0958	oprD	porin D
PA_157	NC_002516	1044757	complex	CGGCTC	GCCCTG	GCCCTG:24 CGGCTC:0	CDS	-	558/1332	185/443	missense_variant	c.553_558delGAGCCGinsCAGGGC	p.GluPro185GlnGly	PA0958	oprD	porin D
PA_157	NC_002516	1044807	snp	A	G	G:50 A:0	CDS	-	508/1332	170/443	missense_variant	c.508T>C	p.Phe170Leu	PA0958	oprD	porin D
PA_157	NC_002516	1044880	complex	GGCGGTCGGTTGC	AG	AG:48 GGCGGTCGGTTGC:0	CDS	-	435/1332	141/443	frameshift_variant&synonymous_variant	c.423_435delGCAACCGACCGCCinsCT	p.Met141fs	PA0958	oprD	porin D
PA_157	NC_002516	1044961	complex	ATCGCGCGGCT	GTCACGGGGCG	GTCACGGGGCG:56 ATCGCGCGGCT:0	CDS	-	354/1332	115/443	missense_variant	c.344_354delAGCCGCGCGATinsCGCCCCGTGAC	p.Lys115Thr	PA0958	oprD	porin D
PA_157	NC_002516	1045003	complex	GCCGG	ACCGC	ACCGC:59 GCCGG:0	CDS	-	312/1332	103/443	missense_variant	c.308_312delCCGGCinsGCGGT	p.Thr103Ser	PA0958	oprD	porin D
PA_158	NC_002516	1044109	ins	C	CG	CG:27 C:0	CDS	-	1205/1332	402/443	frameshift_variant	c.1205_1206insC	p.Gln402fs	PA0958	oprD	porin D
PA_158	NC_002516	1044232	complex	ATAGCGGAC	GTAACGCAG	GTAACGCAG:12 ATAGCGGAC:0	CDS	-	1083/1332	359/443	missense_variant	c.1075_1083delGTCCGCTATinsCTGCGTTAC	p.Val359Leu	PA0958	oprD	porin D
PA_158	NC_002516	1044387	snp	G	C	C:39 G:0	CDS	-	928/1332	310/443	missense_variant	c.928C>G	p.Arg310Gly	PA0958	oprD	porin D
PA_158	NC_002516	1044414	complex	GA	CG	CG:30 GA:0	CDS	-	901/1332	300/443	missense_variant	c.900_901delTCinsCG	p.Gln301Glu	PA0958	oprD	porin D
PA_158	NC_002516	1044429	snp	T	G	G:26 T:0	CDS	-	886/1332	296/443	missense_variant	c.886A>C	p.Lys296Gln	PA0958	oprD	porin D
PA_158	NC_002516	1044516	snp	C	A	A:33 C:0	CDS	-	799/1332	267/443	missense_variant	c.799G>T	p.Ala267Ser	PA0958	oprD	porin D
PA_158	NC_002516	1044526	complex	ATCGTTT	GTCGGTG	GTCGGTG:31 ATCGTTT:0	CDS	-	789/1332	261/443	missense_variant	c.783_789delAAACGATinsCACCGAC	p.Asn262Thr	PA0958	oprD	porin D
PA_158	NC_002516	1044596	snp	C	G	G:50 C:0	CDS	-	719/1332	240/443	missense_variant	c.719G>C	p.Ser240Thr	PA0958	oprD	porin D
PA_158	NC_002516	1044627	complex	CGAGTTCG	TCAGCTCT	TCAGCTCT:54 CGAGTTCG:0	CDS	-	688/1332	227/443	missense_variant	c.681_688delCGAACTCGinsAGAGCTGA	p.Glu230Lys	PA0958	oprD	porin D
PA_158	NC_002516	1044682	complex	CCCAATGAAA	GCCAGCGAAG	GCCAGCGAAG:80 CCCAATGAAA:0	CDS	-	633/1332	208/443	missense_variant	c.624_633delTTTCATTGGGinsCTTCGCTGGC	p.Ile210Ala	PA0958	oprD	porin D
PA_158	NC_002516	1044711	complex	CGCCT	GGCCG	GGCCG:96 CGCCT:0	CDS	-	604/1332	200/443	missense_variant	c.600_604delAGGCGinsCGGCC	p.Glu202Gln	PA0958	oprD	porin D
PA_158	NC_002516	1045132	complex	GTCCCCGCTGCCGCT	ATCACCCCGACCTTC	ATCACCCCGACCTTC:45 GTCCCCGCTGCCGCT:0	CDS	-	183/1332	57/443	missense_variant	c.169_183delAGCGGCAGCGGGGACinsGAAGGTCGGGGTGAT	p.SerGlySer57GluGlyArg	PA0958	oprD	porin D
PA_158	NC_002516	1045188	complex	CG	TC	TC:58 CG:0	CDS	-	127/1332	42/443	missense_variant	c.126_127delCGinsGA	p.Asp43Asn	PA0958	oprD	porin D
PA_159	NC_002516	1044232	complex	ATAGCGGAC	GTAACGCAG	GTAACGCAG:22 ATAGCGGAC:0	CDS	-	1083/1332	359/443	missense_variant	c.1075_1083delGTCCGCTATinsCTGCGTTAC	p.Val359Leu	PA0958	oprD	porin D
PA_159	NC_002516	1044387	snp	G	C	C:49 G:0	CDS	-	928/1332	310/443	missense_variant	c.928C>G	p.Arg310Gly	PA0958	oprD	porin D
PA_159	NC_002516	1044414	complex	GA	CG	CG:34 GA:0	CDS	-	901/1332	300/443	missense_variant	c.900_901delTCinsCG	p.Gln301Glu	PA0958	oprD	porin D
PA_159	NC_002516	1044429	snp	T	G	G:34 T:0	CDS	-	886/1332	296/443	missense_variant	c.886A>C	p.Lys296Gln	PA0958	oprD	porin D
PA_159	NC_002516	1044463	complex	AGTGTAGGCTG	GGTATACGCGC	GGTATACGCGC:10 AGTGTAGGCTG:0	CDS	-	852/1332	281/443	missense_variant	c.842_852delCAGCCTACACTinsGCGCGTATACC	p.Ala281Gly	PA0958	oprD	porin D
PA_159	NC_002516	1044516	snp	C	A	A:39 C:0	CDS	-	799/1332	267/443	missense_variant	c.799G>T	p.Ala267Ser	PA0958	oprD	porin D
PA_159	NC_002516	1044526	complex	ATCGTTT	GTCGGTG	GTCGGTG:33 ATCGTTT:0	CDS	-	789/1332	261/443	missense_variant	c.783_789delAAACGATinsCACCGAC	p.Asn262Thr	PA0958	oprD	porin D
PA_159	NC_002516	1044596	snp	C	G	G:62 C:0	CDS	-	719/1332	240/443	missense_variant	c.719G>C	p.Ser240Thr	PA0958	oprD	porin D
PA_159	NC_002516	1044627	complex	CGAGTTCG	TCAGCTCT	TCAGCTCT:58 CGAGTTCG:0	CDS	-	688/1332	227/443	missense_variant	c.681_688delCGAACTCGinsAGAGCTGA	p.Glu230Lys	PA0958	oprD	porin D
PA_159	NC_002516	1044682	complex	CCCAATGAAA	GCCAGCGAAG	GCCAGCGAAG:72 CCCAATGAAA:0	CDS	-	633/1332	208/443	missense_variant	c.624_633delTTTCATTGGGinsCTTCGCTGGC	p.Ile210Ala	PA0958	oprD	porin D
PA_159	NC_002516	1044711	complex	CGCCT	GGCCG	GGCCG:68 CGCCT:0	CDS	-	604/1332	200/443	missense_variant	c.600_604delAGGCGinsCGGCC	p.Glu202Gln	PA0958	oprD	porin D
PA_159	NC_002516	1045132	complex	GTCCCCGCTGCCGCT	ATCACCCCGACCTTC	ATCACCCCGACCTTC:45 GTCCCCGCTGCCGCT:0	CDS	-	183/1332	57/443	missense_variant	c.169_183delAGCGGCAGCGGGGACinsGAAGGTCGGGGTGAT	p.SerGlySer57GluGlyArg	PA0958	oprD	porin D
PA_159	NC_002516	1045188	mnp	CG	TC	TC:60 CG:0	CDS	-	127/1332	42/443	missense_variant	c.126_127delCGinsGA	p.Asp43Asn	PA0958	oprD	porin D
PA_16	NC_002516	1044041	snp	C	G	G:63 C:0	CDS	-	1274/1332	425/443	missense_variant	c.1274G>C	p.Gly425Ala	PA0958	oprD	porin D
PA_16	NC_002516	1044364	complex	GCCACCTG	ACCGCCGC	ACCGCCGC:33 GCCACCTG:0	CDS	-	951/1332	315/443	missense_variant	c.944_951delCAGGTGGCinsGCGGCGGT	p.Ala315Gly	PA0958	oprD	porin D
PA_16	NC_002516	1044385	complex	GCG	CTC	CTC:33 GCG:0	CDS	-	930/1332	310/443	missense_variant	c.928_930delCGCinsGAG	p.Arg310Glu	PA0958	oprD	porin D
PA_16	NC_002516	1044745	complex	TTTGAC	CTTGGT	CTTGGT:14 TTTGAC:0	CDS	-	570/1332	189/443	missense_variant	c.565_570delGTCAAAinsACCAAG	p.Val189Thr	PA0958	oprD	porin D
PA_16	NC_002516	1044757	complex	CGGCTC	GCCCTG	GCCCTG:13 CGGCTC:0	CDS	-	558/1332	185/443	missense_variant	c.553_558delGAGCCGinsCAGGGC	p.GluPro185GlnGly	PA0958	oprD	porin D
PA_16	NC_002516	1044807	snp	A	G	G:21 A:0	CDS	-	508/1332	170/443	missense_variant	c.508T>C	p.Phe170Leu	PA0958	oprD	porin D
PA_16	NC_002516	1044880	complex	GGCGGTCGGTTGC	AG	AG:24 GGCGGTCGGTTGC:0	CDS	-	435/1332	141/443	frameshift_variant&synonymous_variant	c.423_435delGCAACCGACCGCCinsCT	p.Met141fs	PA0958	oprD	porin D
PA_16	NC_002516	1044961	complex	ATCGCGCGGCT	GTCACGGGGCG	GTCACGGGGCG:38 ATCGCGCGGCT:0	CDS	-	354/1332	115/443	missense_variant	c.344_354delAGCCGCGCGATinsCGCCCCGTGAC	p.Lys115Thr	PA0958	oprD	porin D
PA_16	NC_002516	1045003	complex	GCCGG	ACCGC	ACCGC:43 GCCGG:0	CDS	-	312/1332	103/443	missense_variant	c.308_312delCCGGCinsGCGGT	p.Thr103Ser	PA0958	oprD	porin D
PA_160	NC_002516	1044041	snp	C	G	G:83 C:0	CDS	-	1274/1332	425/443	missense_variant	c.1274G>C	p.Gly425Ala	PA0958	oprD	porin D
PA_160	NC_002516	1044364	complex	GCCACCTG	ACCGCCGC	ACCGCCGC:38 GCCACCTG:0	CDS	-	951/1332	315/443	missense_variant	c.944_951delCAGGTGGCinsGCGGCGGT	p.Ala315Gly	PA0958	oprD	porin D
PA_160	NC_002516	1044385	complex	GCG	CTC	CTC:38 GCG:0	CDS	-	930/1332	310/443	missense_variant	c.928_930delCGCinsGAG	p.Arg310Glu	PA0958	oprD	porin D
PA_160	NC_002516	1044745	complex	TTTGAC	CTTGGT	CTTGGT:18 TTTGAC:0	CDS	-	570/1332	189/443	missense_variant	c.565_570delGTCAAAinsACCAAG	p.Val189Thr	PA0958	oprD	porin D
PA_160	NC_002516	1044757	complex	CGGCTC	GCCCTG	GCCCTG:17 CGGCTC:0	CDS	-	558/1332	185/443	missense_variant	c.553_558delGAGCCGinsCAGGGC	p.GluPro185GlnGly	PA0958	oprD	porin D
PA_160	NC_002516	1044807	snp	A	G	G:32 A:0	CDS	-	508/1332	170/443	missense_variant	c.508T>C	p.Phe170Leu	PA0958	oprD	porin D
PA_160	NC_002516	1044880	complex	GGCGGTCGGTTGC	AG	AG:24 GGCGGTCGGTTGC:0	CDS	-	435/1332	141/443	frameshift_variant&synonymous_variant	c.423_435delGCAACCGACCGCCinsCT	p.Met141fs	PA0958	oprD	porin D
PA_160	NC_002516	1044961	complex	ATCGCGCGGCT	GTCACGGGGCG	GTCACGGGGCG:52 ATCGCGCGGCT:0	CDS	-	354/1332	115/443	missense_variant	c.344_354delAGCCGCGCGATinsCGCCCCGTGAC	p.Lys115Thr	PA0958	oprD	porin D
PA_160	NC_002516	1045003	complex	GCCGG	ACCGC	ACCGC:58 GCCGG:0	CDS	-	312/1332	103/443	missense_variant	c.308_312delCCGGCinsGCGGT	p.Thr103Ser	PA0958	oprD	porin D
PA_17	NC_002516	1044045	snp	G	C	C:37 G:0	CDS	-	1270/1332	424/443	missense_variant	c.1270C>G	p.Gln424Glu	PA0958	oprD	porin D
PA_17	NC_002516	1044062	del	TGCCA	T	T:32 TGCCA:0	CDS	-	1252/1332	417/443	frameshift_variant	c.1249_1252delTGGC	p.Trp417fs	PA0958	oprD	porin D
PA_17	NC_002516	1044108	snp	A	C	C:21 A:0	CDS	-	1207/1332	403/443	missense_variant	c.1207T>G	p.Ser403Ala	PA0958	oprD	porin D
PA_17	NC_002516	1044274	complex	TAG	CAT	CAT:11 TAG:0	CDS	-	1041/1332	347/443	missense_variant	c.1039_1041delCTAinsATG	p.Leu347Met	PA0958	oprD	porin D
PA_17	NC_002516	1044414	complex	GA	CG	CG:11 GA:0	CDS	-	901/1332	300/443	missense_variant	c.900_901delTCinsCG	p.Gln301Glu	PA0958	oprD	porin D
PA_17	NC_002516	1044429	snp	T	G	G:21 T:0	CDS	-	886/1332	296/443	missense_variant	c.886A>C	p.Lys296Gln	PA0958	oprD	porin D
PA_17	NC_002516	1044469	complex	GGCTGCC	CGCGCCG	CGCGCCG:23 GGCTGCC:0	CDS	-	846/1332	280/443	missense_variant	c.840_846delGGCAGCCinsCGGCGCG	p.Ala281Gly	PA0958	oprD	porin D
PA_17	NC_002516	1044487	complex	AGT	GGC	GGC:30 AGT:0	CDS	-	828/1332	276/443	missense_variant	c.826_828delACTinsGCC	p.Thr276Ala	PA0958	oprD	porin D
PA_17	NC_002516	1044530	complex	TTT	GTG	GTG:37 TTT:0	CDS	-	785/1332	261/443	missense_variant	c.783_785delAAAinsCAC	p.Asn262Thr	PA0958	oprD	porin D
PA_17	NC_002516	1044596	snp	C	G	G:42 C:0	CDS	-	719/1332	240/443	missense_variant	c.719G>C	p.Ser240Thr	PA0958	oprD	porin D
PA_17	NC_002516	1044627	complex	CGAG	TCAA	TCAA:37 CGAG:0	CDS	-	688/1332	229/443	missense_variant	c.685_688delCTCGinsTTGA	p.Glu230Lys	PA0958	oprD	porin D
PA_17	NC_002516	1044682	complex	CCCAATGAAATCG	GCCGGCGAAGTCC	GCCGGCGAAGTCC:11 CCCAATGAAATCG:0	CDS	-	633/1332	207/443	missense_variant	c.621_633delCGATTTCATTGGGinsGGACTTCGCCGGC	p.Ile210Ala	PA0958	oprD	porin D
PA_17	NC_002516	1044711	snp	C	G	G:10 C:0	CDS	-	604/1332	202/443	missense_variant	c.604G>C	p.Glu202Gln	PA0958	oprD	porin D
PA_17	NC_002516	1044936	snp	C	G	G:48 C:0	CDS	-	379/1332	127/443	missense_variant	c.379G>C	p.Val127Leu	PA0958	oprD	porin D
PA_17	NC_002516	1045132	complex	GTCCCCGCTGCCGCT	ATCGCCCCGACCTTC	ATCGCCCCGACCTTC:29 GTCCCCGCTGCCGCT:0	CDS	-	183/1332	57/443	missense_variant	c.169_183delAGCGGCAGCGGGGACinsGAAGGTCGGGGCGAT	p.SerGlySer57GluGlyArg	PA0958	oprD	porin D
PA_18	NC_002516	1044045	snp	G	C	C:35 G:0	CDS	-	1270/1332	424/443	missense_variant	c.1270C>G	p.Gln424Glu	PA0958	oprD	porin D
PA_18	NC_002516	1044062	del	TGCCA	T	T:30 TGCCA:0	CDS	-	1252/1332	417/443	frameshift_variant	c.1249_1252delTGGC	p.Trp417fs	PA0958	oprD	porin D
PA_18	NC_002516	1044108	snp	A	C	C:18 A:0	CDS	-	1207/1332	403/443	missense_variant	c.1207T>G	p.Ser403Ala	PA0958	oprD	porin D
PA_18	NC_002516	1044274	complex	TAG	CAT	CAT:12 TAG:0	CDS	-	1041/1332	347/443	missense_variant	c.1039_1041delCTAinsATG	p.Leu347Met	PA0958	oprD	porin D
PA_18	NC_002516	1044429	snp	T	G	G:12 T:0	CDS	-	886/1332	296/443	missense_variant	c.886A>C	p.Lys296Gln	PA0958	oprD	porin D
PA_18	NC_002516	1044469	complex	GGCTGCC	CGCGCCG	CGCGCCG:12 GGCTGCC:0	CDS	-	846/1332	280/443	missense_variant	c.840_846delGGCAGCCinsCGGCGCG	p.Ala281Gly	PA0958	oprD	porin D
PA_18	NC_002516	1044487	complex	AGT	GGC	GGC:20 AGT:0	CDS	-	828/1332	276/443	missense_variant	c.826_828delACTinsGCC	p.Thr276Ala	PA0958	oprD	porin D
PA_18	NC_002516	1044530	complex	TTT	GTG	GTG:30 TTT:0	CDS	-	785/1332	261/443	missense_variant	c.783_785delAAAinsCAC	p.Asn262Thr	PA0958	oprD	porin D
PA_18	NC_002516	1044596	snp	C	G	G:41 C:0	CDS	-	719/1332	240/443	missense_variant	c.719G>C	p.Ser240Thr	PA0958	oprD	porin D
PA_18	NC_002516	1044627	complex	CGAG	TCAA	TCAA:50 CGAG:0	CDS	-	688/1332	229/443	missense_variant	c.685_688delCTCGinsTTGA	p.Glu230Lys	PA0958	oprD	porin D
PA_18	NC_002516	1044682	complex	CCCAATGAAATCG	GCCGGCGAAGTCC	GCCGGCGAAGTCC:27 CCCAATGAAATCG:0	CDS	-	633/1332	207/443	missense_variant	c.621_633delCGATTTCATTGGGinsGGACTTCGCCGGC	p.Ile210Ala	PA0958	oprD	porin D
PA_18	NC_002516	1044711	snp	C	G	G:27 C:0	CDS	-	604/1332	202/443	missense_variant	c.604G>C	p.Glu202Gln	PA0958	oprD	porin D
PA_18	NC_002516	1044936	snp	C	G	G:36 C:0	CDS	-	379/1332	127/443	missense_variant	c.379G>C	p.Val127Leu	PA0958	oprD	porin D
PA_18	NC_002516	1045132	complex	GTCCCCGCTGCCGCT	ATCGCCCCGACCTTC	ATCGCCCCGACCTTC:27 GTCCCCGCTGCCGCT:0	CDS	-	183/1332	57/443	missense_variant	c.169_183delAGCGGCAGCGGGGACinsGAAGGTCGGGGCGAT	p.SerGlySer57GluGlyArg	PA0958	oprD	porin D
PA_19	NC_002516	1044041	snp	C	G	G:105 C:0	CDS	-	1274/1332	425/443	missense_variant	c.1274G>C	p.Gly425Ala	PA0958	oprD	porin D
PA_19	NC_002516	1044364	complex	GCCACCTG	ACCGCCGC	ACCGCCGC:58 GCCACCTG:0	CDS	-	951/1332	315/443	missense_variant	c.944_951delCAGGTGGCinsGCGGCGGT	p.Ala315Gly	PA0958	oprD	porin D
PA_19	NC_002516	1044385	complex	GCG	CTC	CTC:58 GCG:0	CDS	-	930/1332	310/443	missense_variant	c.928_930delCGCinsGAG	p.Arg310Glu	PA0958	oprD	porin D
PA_19	NC_002516	1044745	complex	TTTGAC	CTTGGT	CTTGGT:12 TTTGAC:0	CDS	-	570/1332	189/443	missense_variant	c.565_570delGTCAAAinsACCAAG	p.Val189Thr	PA0958	oprD	porin D
PA_19	NC_002516	1044757	complex	CGGCTC	GCCCTG	GCCCTG:10 CGGCTC:0	CDS	-	558/1332	185/443	missense_variant	c.553_558delGAGCCGinsCAGGGC	p.GluPro185GlnGly	PA0958	oprD	porin D
PA_19	NC_002516	1044807	snp	A	G	G:22 A:0	CDS	-	508/1332	170/443	missense_variant	c.508T>C	p.Phe170Leu	PA0958	oprD	porin D
PA_19	NC_002516	1044880	complex	GGCGGTCGGTTGC	AG	AG:39 GGCGGTCGGTTGC:0	CDS	-	435/1332	141/443	frameshift_variant&synonymous_variant	c.423_435delGCAACCGACCGCCinsCT	p.Met141fs	PA0958	oprD	porin D
PA_19	NC_002516	1044961	complex	ATCGCGCGGCT	GTCACGGGGCG	GTCACGGGGCG:60 ATCGCGCGGCT:0	CDS	-	354/1332	115/443	missense_variant	c.344_354delAGCCGCGCGATinsCGCCCCGTGAC	p.Lys115Thr	PA0958	oprD	porin D
PA_19	NC_002516	1045003	complex	GCCGG	ACCGC	ACCGC:79 GCCGG:0	CDS	-	312/1332	103/443	missense_variant	c.308_312delCCGGCinsGCGGT	p.Thr103Ser	PA0958	oprD	porin D
PA_20	NC_002516	1044041	snp	C	G	G:35 C:0	CDS	-	1274/1332	425/443	missense_variant	c.1274G>C	p.Gly425Ala	PA0958	oprD	porin D
PA_20	NC_002516	1044298	snp	C	T	T:32 C:0	CDS	-	1017/1332	339/443	stop_gained	c.1017G>A	p.Trp339*	PA0958	oprD	porin D
PA_20	NC_002516	1044364	complex	GCCACCTG	ACCGCCGC	ACCGCCGC:17 GCCACCTG:0	CDS	-	951/1332	315/443	missense_variant	c.944_951delCAGGTGGCinsGCGGCGGT	p.Ala315Gly	PA0958	oprD	porin D
PA_20	NC_002516	1044385	complex	GCG	CTC	CTC:17 GCG:0	CDS	-	930/1332	310/443	missense_variant	c.928_930delCGCinsGAG	p.Arg310Glu	PA0958	oprD	porin D
PA_20	NC_002516	1044807	snp	A	G	G:23 A:0	CDS	-	508/1332	170/443	missense_variant	c.508T>C	p.Phe170Leu	PA0958	oprD	porin D
PA_20	NC_002516	1044961	complex	ATCGCGCGGCT	GTCACGGGGCG	GTCACGGGGCG:24 ATCGCGCGGCT:0	CDS	-	354/1332	115/443	missense_variant	c.344_354delAGCCGCGCGATinsCGCCCCGTGAC	p.Lys115Thr	PA0958	oprD	porin D
PA_20	NC_002516	1045003	complex	GCCGG	ACCGC	ACCGC:33 GCCGG:0	CDS	-	312/1332	103/443	missense_variant	c.308_312delCCGGCinsGCGGT	p.Thr103Ser	PA0958	oprD	porin D
PA_21	NC_002516	1044109	ins	C	CG	CG:30 C:0	CDS	-	1205/1332	402/443	frameshift_variant	c.1205_1206insC	p.Gln402fs	PA0958	oprD	porin D
PA_21	NC_002516	1044387	snp	G	C	C:19 G:0	CDS	-	928/1332	310/443	missense_variant	c.928C>G	p.Arg310Gly	PA0958	oprD	porin D
PA_21	NC_002516	1044414	complex	GA	CG	CG:19 GA:0	CDS	-	901/1332	300/443	missense_variant	c.900_901delTCinsCG	p.Gln301Glu	PA0958	oprD	porin D
PA_21	NC_002516	1044429	snp	T	G	G:19 T:0	CDS	-	886/1332	296/443	missense_variant	c.886A>C	p.Lys296Gln	PA0958	oprD	porin D
PA_21	NC_002516	1044516	snp	C	A	A:32 C:0	CDS	-	799/1332	267/443	missense_variant	c.799G>T	p.Ala267Ser	PA0958	oprD	porin D
PA_21	NC_002516	1044526	complex	ATCGTTT	GTCGGTG	GTCGGTG:27 ATCGTTT:0	CDS	-	789/1332	261/443	missense_variant	c.783_789delAAACGATinsCACCGAC	p.Asn262Thr	PA0958	oprD	porin D
PA_21	NC_002516	1044596	snp	C	G	G:37 C:0	CDS	-	719/1332	240/443	missense_variant	c.719G>C	p.Ser240Thr	PA0958	oprD	porin D
PA_21	NC_002516	1044627	complex	CGAGTTCG	TCAGCTCT	TCAGCTCT:29 CGAGTTCG:0	CDS	-	688/1332	227/443	missense_variant	c.681_688delCGAACTCGinsAGAGCTGA	p.Glu230Lys	PA0958	oprD	porin D
PA_21	NC_002516	1044682	complex	CCCAATGAAA	GCCAGCGAAG	GCCAGCGAAG:22 CCCAATGAAA:0	CDS	-	633/1332	208/443	missense_variant	c.624_633delTTTCATTGGGinsCTTCGCTGGC	p.Ile210Ala	PA0958	oprD	porin D
PA_21	NC_002516	1044711	complex	CGCCT	GGCCG	GGCCG:32 CGCCT:0	CDS	-	604/1332	200/443	missense_variant	c.600_604delAGGCGinsCGGCC	p.Glu202Gln	PA0958	oprD	porin D
PA_21	NC_002516	1045132	complex	GTCCCCGCTGCCGCT	ATCACCCCGACCTTC	ATCACCCCGACCTTC:20 GTCCCCGCTGCCGCT:0	CDS	-	183/1332	57/443	missense_variant	c.169_183delAGCGGCAGCGGGGACinsGAAGGTCGGGGTGAT	p.SerGlySer57GluGlyArg	PA0958	oprD	porin D
PA_21	NC_002516	1045188	complex	CG	TC	TC:51 CG:0	CDS	-	127/1332	42/443	missense_variant	c.126_127delCGinsGA	p.Asp43Asn	PA0958	oprD	porin D
PA_23	NC_002516	1044936	snp	C	G	G:35 C:0	CDS	-	379/1332	127/443	missense_variant	c.379G>C	p.Val127Leu	PA0958	oprD	porin D
PA_23	NC_002516	1045105	del	GA	G	G:32 GA:0	CDS	-	209/1332	70/443	frameshift_variant	c.209delT	p.Leu70fs	PA0958	oprD	porin D
PA_24	NC_002516	1043984	snp	T	C	C:54 T:0	CDS	-	1331/1332	444/443	splice_region_variant&stop_retained_variant	c.1331A>G	p.Ter444Ter	PA0958	oprD	porin D
PA_24	NC_002516	1044387	snp	G	C	C:27 G:0	CDS	-	928/1332	310/443	missense_variant	c.928C>G	p.Arg310Gly	PA0958	oprD	porin D
PA_24	NC_002516	1044414	complex	GA	CG	CG:18 GA:0	CDS	-	901/1332	300/443	missense_variant	c.900_901delTCinsCG	p.Gln301Glu	PA0958	oprD	porin D
PA_24	NC_002516	1044429	snp	T	G	G:20 T:0	CDS	-	886/1332	296/443	missense_variant	c.886A>C	p.Lys296Gln	PA0958	oprD	porin D
PA_24	NC_002516	1044463	complex	AGTGTAGGCTG	GGTATACGCGC	GGTATACGCGC:15 AGTGTAGGCTG:0	CDS	-	852/1332	281/443	missense_variant	c.842_852delCAGCCTACACTinsGCGCGTATACC	p.Ala281Gly	PA0958	oprD	porin D
PA_24	NC_002516	1044516	snp	C	A	A:22 C:0	CDS	-	799/1332	267/443	missense_variant	c.799G>T	p.Ala267Ser	PA0958	oprD	porin D
PA_24	NC_002516	1044526	complex	ATCGTTT	GTCGGTG	GTCGGTG:21 ATCGTTT:0	CDS	-	789/1332	261/443	missense_variant	c.783_789delAAACGATinsCACCGAC	p.Asn262Thr	PA0958	oprD	porin D
PA_24	NC_002516	1044596	snp	C	G	G:37 C:0	CDS	-	719/1332	240/443	missense_variant	c.719G>C	p.Ser240Thr	PA0958	oprD	porin D
PA_24	NC_002516	1044627	complex	CGAGTTCG	TCAGCTCT	TCAGCTCT:47 CGAGTTCG:0	CDS	-	688/1332	227/443	missense_variant	c.681_688delCGAACTCGinsAGAGCTGA	p.Glu230Lys	PA0958	oprD	porin D
PA_24	NC_002516	1044682	complex	CCCAATGAAA	GCCAGCGAAG	GCCAGCGAAG:57 CCCAATGAAA:0	CDS	-	633/1332	208/443	missense_variant	c.624_633delTTTCATTGGGinsCTTCGCTGGC	p.Ile210Ala	PA0958	oprD	porin D
PA_24	NC_002516	1044711	complex	CGCCT	GGCCG	GGCCG:56 CGCCT:0	CDS	-	604/1332	200/443	missense_variant	c.600_604delAGGCGinsCGGCC	p.Glu202Gln	PA0958	oprD	porin D
PA_24	NC_002516	1045132	complex	GTCCCCGCTGCCGCT	ATCACCCCGACCTTC	ATCACCCCGACCTTC:29 GTCCCCGCTGCCGCT:0	CDS	-	183/1332	57/443	missense_variant	c.169_183delAGCGGCAGCGGGGACinsGAAGGTCGGGGTGAT	p.SerGlySer57GluGlyArg	PA0958	oprD	porin D
PA_24	NC_002516	1045188	complex	CG	TC	TC:25 CG:0	CDS	-	127/1332	42/443	missense_variant	c.126_127delCGinsGA	p.Asp43Asn	PA0958	oprD	porin D
PA_25	NC_002516	1044045	snp	G	C	C:29 G:0	CDS	-	1270/1332	424/443	missense_variant	c.1270C>G	p.Gln424Glu	PA0958	oprD	porin D
PA_25	NC_002516	1044062	del	TGCCA	T	T:25 TGCCA:0	CDS	-	1252/1332	417/443	frameshift_variant	c.1249_1252delTGGC	p.Trp417fs	PA0958	oprD	porin D
PA_25	NC_002516	1044108	snp	A	C	C:13 A:0	CDS	-	1207/1332	403/443	missense_variant	c.1207T>G	p.Ser403Ala	PA0958	oprD	porin D
PA_25	NC_002516	1044429	snp	T	G	G:13 T:0	CDS	-	886/1332	296/443	missense_variant	c.886A>C	p.Lys296Gln	PA0958	oprD	porin D
PA_25	NC_002516	1044469	complex	GGCTGCC	CGCGCCG	CGCGCCG:16 GGCTGCC:0	CDS	-	846/1332	280/443	missense_variant	c.840_846delGGCAGCCinsCGGCGCG	p.Ala281Gly	PA0958	oprD	porin D
PA_25	NC_002516	1044487	complex	AGT	GGC	GGC:19 AGT:0	CDS	-	828/1332	276/443	missense_variant	c.826_828delACTinsGCC	p.Thr276Ala	PA0958	oprD	porin D
PA_25	NC_002516	1044530	complex	TTT	GTG	GTG:22 TTT:0	CDS	-	785/1332	261/443	missense_variant	c.783_785delAAAinsCAC	p.Asn262Thr	PA0958	oprD	porin D
PA_25	NC_002516	1044596	snp	C	G	G:35 C:0	CDS	-	719/1332	240/443	missense_variant	c.719G>C	p.Ser240Thr	PA0958	oprD	porin D
PA_25	NC_002516	1044627	complex	CGAG	TCAA	TCAA:37 CGAG:0	CDS	-	688/1332	229/443	missense_variant	c.685_688delCTCGinsTTGA	p.Glu230Lys	PA0958	oprD	porin D
PA_25	NC_002516	1044682	complex	CCCAATGAAATCG	GCCGGCGAAGTCC	GCCGGCGAAGTCC:18 CCCAATGAAATCG:0	CDS	-	633/1332	207/443	missense_variant	c.621_633delCGATTTCATTGGGinsGGACTTCGCCGGC	p.Ile210Ala	PA0958	oprD	porin D
PA_25	NC_002516	1044711	snp	C	G	G:19 C:0	CDS	-	604/1332	202/443	missense_variant	c.604G>C	p.Glu202Gln	PA0958	oprD	porin D
PA_25	NC_002516	1044936	snp	C	G	G:43 C:0	CDS	-	379/1332	127/443	missense_variant	c.379G>C	p.Val127Leu	PA0958	oprD	porin D
PA_25	NC_002516	1045132	complex	GTCCCCGCTGCCGCT	ATCGCCCCGACCTTC	ATCGCCCCGACCTTC:30 GTCCCCGCTGCCGCT:0	CDS	-	183/1332	57/443	missense_variant	c.169_183delAGCGGCAGCGGGGACinsGAAGGTCGGGGCGAT	p.SerGlySer57GluGlyArg	PA0958	oprD	porin D
PA_26	NC_002516	1044387	snp	G	C	C:14 G:0	CDS	-	928/1332	310/443	missense_variant	c.928C>G	p.Arg310Gly	PA0958	oprD	porin D
PA_26	NC_002516	1044516	snp	C	A	A:23 C:0	CDS	-	799/1332	267/443	missense_variant	c.799G>T	p.Ala267Ser	PA0958	oprD	porin D
PA_26	NC_002516	1044526	complex	ATCGTTT	GTCGGTG	GTCGGTG:22 ATCGTTT:0	CDS	-	789/1332	261/443	missense_variant	c.783_789delAAACGATinsCACCGAC	p.Asn262Thr	PA0958	oprD	porin D
PA_26	NC_002516	1044596	snp	C	G	G:35 C:0	CDS	-	719/1332	240/443	missense_variant	c.719G>C	p.Ser240Thr	PA0958	oprD	porin D
PA_26	NC_002516	1044627	complex	CGAGTTCG	TCAGCTCT	TCAGCTCT:34 CGAGTTCG:0	CDS	-	688/1332	227/443	missense_variant	c.681_688delCGAACTCGinsAGAGCTGA	p.Glu230Lys	PA0958	oprD	porin D
PA_26	NC_002516	1044682	complex	CCCAATGAAA	GCCAGCGAAG	GCCAGCGAAG:44 CCCAATGAAA:0	CDS	-	633/1332	208/443	missense_variant	c.624_633delTTTCATTGGGinsCTTCGCTGGC	p.Ile210Ala	PA0958	oprD	porin D
PA_26	NC_002516	1044711	complex	CGCCT	GGCCG	GGCCG:47 CGCCT:0	CDS	-	604/1332	200/443	missense_variant	c.600_604delAGGCGinsCGGCC	p.Glu202Gln	PA0958	oprD	porin D
PA_26	NC_002516	1045132	complex	GTCCCCGCTGCCGCT	ATCACCCCGACCTTC	ATCACCCCGACCTTC:15 GTCCCCGCTGCCGCT:0	CDS	-	183/1332	57/443	missense_variant	c.169_183delAGCGGCAGCGGGGACinsGAAGGTCGGGGTGAT	p.SerGlySer57GluGlyArg	PA0958	oprD	porin D
PA_26	NC_002516	1045188	mnp	CG	TC	TC:61 CG:0	CDS	-	127/1332	42/443	missense_variant	c.126_127delCGinsGA	p.Asp43Asn	PA0958	oprD	porin D
PA_27	NC_002516	1044936	snp	C	G	G:56 C:0	CDS	-	379/1332	127/443	missense_variant	c.379G>C	p.Val127Leu	PA0958	oprD	porin D
PA_27	NC_002516	1045105	del	GA	G	G:35 GA:0	CDS	-	209/1332	70/443	frameshift_variant	c.209delT	p.Leu70fs	PA0958	oprD	porin D
PA_28	NC_002516	1044041	snp	C	G	G:55 C:0	CDS	-	1274/1332	425/443	missense_variant	c.1274G>C	p.Gly425Ala	PA0958	oprD	porin D
PA_28	NC_002516	1044364	complex	GCCACCTG	ACCGCCGC	ACCGCCGC:29 GCCACCTG:0	CDS	-	951/1332	315/443	missense_variant	c.944_951delCAGGTGGCinsGCGGCGGT	p.Ala315Gly	PA0958	oprD	porin D
PA_28	NC_002516	1044385	complex	GCG	CTC	CTC:29 GCG:0	CDS	-	930/1332	310/443	missense_variant	c.928_930delCGCinsGAG	p.Arg310Glu	PA0958	oprD	porin D
PA_28	NC_002516	1044807	snp	A	G	G:16 A:0	CDS	-	508/1332	170/443	missense_variant	c.508T>C	p.Phe170Leu	PA0958	oprD	porin D
PA_28	NC_002516	1044880	complex	GGCGGTCGGTTGC	AG	AG:14 GGCGGTCGGTTGC:0	CDS	-	435/1332	141/443	frameshift_variant&synonymous_variant	c.423_435delGCAACCGACCGCCinsCT	p.Met141fs	PA0958	oprD	porin D
PA_28	NC_002516	1044961	complex	ATCGCGCGGCT	GTCACGGGGCG	GTCACGGGGCG:30 ATCGCGCGGCT:0	CDS	-	354/1332	115/443	missense_variant	c.344_354delAGCCGCGCGATinsCGCCCCGTGAC	p.Lys115Thr	PA0958	oprD	porin D
PA_28	NC_002516	1045003	complex	GCCGG	ACCGC	ACCGC:33 GCCGG:0	CDS	-	312/1332	103/443	missense_variant	c.308_312delCCGGCinsGCGGT	p.Thr103Ser	PA0958	oprD	porin D
PA_29	NC_002516	1044041	snp	C	G	G:36 C:0	CDS	-	1274/1332	425/443	missense_variant	c.1274G>C	p.Gly425Ala	PA0958	oprD	porin D
PA_29	NC_002516	1044364	complex	GCCACCTG	ACCGCCGC	ACCGCCGC:37 GCCACCTG:0	CDS	-	951/1332	315/443	missense_variant	c.944_951delCAGGTGGCinsGCGGCGGT	p.Ala315Gly	PA0958	oprD	porin D
PA_29	NC_002516	1044385	mnp	GCG	CTC	CTC:38 GCG:0	CDS	-	930/1332	310/443	missense_variant	c.928_930delCGCinsGAG	p.Arg310Glu	PA0958	oprD	porin D
PA_29	NC_002516	1044466	snp	G	T	T:51 G:0	CDS	-	849/1332	283/443	stop_gained	c.849C>A	p.Tyr283*	PA0958	oprD	porin D
PA_29	NC_002516	1044745	complex	TTTGAC	CTTGGT	CTTGGT:10 TTTGAC:0	CDS	-	570/1332	189/443	missense_variant	c.565_570delGTCAAAinsACCAAG	p.Val189Thr	PA0958	oprD	porin D
PA_29	NC_002516	1044807	snp	A	G	G:37 A:0	CDS	-	508/1332	170/443	missense_variant	c.508T>C	p.Phe170Leu	PA0958	oprD	porin D
PA_29	NC_002516	1044961	complex	ATCGCGCGGCT	GTCACGGGGCG	GTCACGGGGCG:22 ATCGCGCGGCT:0	CDS	-	354/1332	115/443	missense_variant	c.344_354delAGCCGCGCGATinsCGCCCCGTGAC	p.Lys115Thr	PA0958	oprD	porin D
PA_29	NC_002516	1045003	complex	GCCGG	ACCGC	ACCGC:29 GCCGG:0	CDS	-	312/1332	103/443	missense_variant	c.308_312delCCGGCinsGCGGT	p.Thr103Ser	PA0958	oprD	porin D
PA_3	NC_002516	1044387	snp	G	C	C:21 G:0	CDS	-	928/1332	310/443	missense_variant	c.928C>G	p.Arg310Gly	PA0958	oprD	porin D
PA_3	NC_002516	1044414	complex	GA	CG	CG:14 GA:0	CDS	-	901/1332	300/443	missense_variant	c.900_901delTCinsCG	p.Gln301Glu	PA0958	oprD	porin D
PA_3	NC_002516	1044429	snp	T	G	G:11 T:0	CDS	-	886/1332	296/443	missense_variant	c.886A>C	p.Lys296Gln	PA0958	oprD	porin D
PA_3	NC_002516	1044516	snp	C	A	A:24 C:0	CDS	-	799/1332	267/443	missense_variant	c.799G>T	p.Ala267Ser	PA0958	oprD	porin D
PA_3	NC_002516	1044526	complex	ATCGTTT	GTCGGTG	GTCGGTG:24 ATCGTTT:0	CDS	-	789/1332	261/443	missense_variant	c.783_789delAAACGATinsCACCGAC	p.Asn262Thr	PA0958	oprD	porin D
PA_3	NC_002516	1044596	snp	C	G	G:28 C:0	CDS	-	719/1332	240/443	missense_variant	c.719G>C	p.Ser240Thr	PA0958	oprD	porin D
PA_3	NC_002516	1044627	complex	CGAGTTCG	TCAGCTCT	TCAGCTCT:21 CGAGTTCG:0	CDS	-	688/1332	227/443	missense_variant	c.681_688delCGAACTCGinsAGAGCTGA	p.Glu230Lys	PA0958	oprD	porin D
PA_3	NC_002516	1044682	complex	CCCAATGAAA	GCCAGCGAAG	GCCAGCGAAG:16 CCCAATGAAA:0	CDS	-	633/1332	208/443	missense_variant	c.624_633delTTTCATTGGGinsCTTCGCTGGC	p.Ile210Ala	PA0958	oprD	porin D
PA_3	NC_002516	1044711	complex	CGCCT	GGCCG	GGCCG:21 CGCCT:0	CDS	-	604/1332	200/443	missense_variant	c.600_604delAGGCGinsCGGCC	p.Glu202Gln	PA0958	oprD	porin D
PA_3	NC_002516	1045132	complex	GTCCCCGCTGCCGCT	ATCACCCCGACCTTC	ATCACCCCGACCTTC:31 GTCCCCGCTGCCGCT:0	CDS	-	183/1332	57/443	missense_variant	c.169_183delAGCGGCAGCGGGGACinsGAAGGTCGGGGTGAT	p.SerGlySer57GluGlyArg	PA0958	oprD	porin D
PA_3	NC_002516	1045188	mnp	CG	TC	TC:53 CG:0	CDS	-	127/1332	42/443	missense_variant	c.126_127delCGinsGA	p.Asp43Asn	PA0958	oprD	porin D
PA_30	NC_002516	1044041	snp	C	G	G:43 C:0	CDS	-	1274/1332	425/443	missense_variant	c.1274G>C	p.Gly425Ala	PA0958	oprD	porin D
PA_30	NC_002516	1044364	complex	GCCACCTG	ACCGCCGC	ACCGCCGC:30 GCCACCTG:0	CDS	-	951/1332	315/443	missense_variant	c.944_951delCAGGTGGCinsGCGGCGGT	p.Ala315Gly	PA0958	oprD	porin D
PA_30	NC_002516	1044385	complex	GCG	CTC	CTC:32 GCG:0	CDS	-	930/1332	310/443	missense_variant	c.928_930delCGCinsGAG	p.Arg310Glu	PA0958	oprD	porin D
PA_30	NC_002516	1044807	snp	A	G	G:21 A:0	CDS	-	508/1332	170/443	missense_variant	c.508T>C	p.Phe170Leu	PA0958	oprD	porin D
PA_30	NC_002516	1044880	complex	GGCGGTCGGTTGC	AG	AG:24 GGCGGTCGGTTGC:0	CDS	-	435/1332	141/443	frameshift_variant&synonymous_variant	c.423_435delGCAACCGACCGCCinsCT	p.Met141fs	PA0958	oprD	porin D
PA_30	NC_002516	1044961	complex	ATCGCGCGGCT	GTCACGGGGCG	GTCACGGGGCG:31 ATCGCGCGGCT:0	CDS	-	354/1332	115/443	missense_variant	c.344_354delAGCCGCGCGATinsCGCCCCGTGAC	p.Lys115Thr	PA0958	oprD	porin D
PA_30	NC_002516	1045003	complex	GCCGG	ACCGC	ACCGC:34 GCCGG:0	CDS	-	312/1332	103/443	missense_variant	c.308_312delCCGGCinsGCGGT	p.Thr103Ser	PA0958	oprD	porin D
PA_31	NC_002516	1044232	complex	ATAGCGGAC	GTAACGCAG	GTAACGCAG:12 ATAGCGGAC:0	CDS	-	1083/1332	359/443	missense_variant	c.1075_1083delGTCCGCTATinsCTGCGTTAC	p.Val359Leu	PA0958	oprD	porin D
PA_31	NC_002516	1044387	snp	G	C	C:19 G:0	CDS	-	928/1332	310/443	missense_variant	c.928C>G	p.Arg310Gly	PA0958	oprD	porin D
PA_31	NC_002516	1044414	complex	GA	CG	CG:11 GA:0	CDS	-	901/1332	300/443	missense_variant	c.900_901delTCinsCG	p.Gln301Glu	PA0958	oprD	porin D
PA_31	NC_002516	1044429	snp	T	G	G:15 T:0	CDS	-	886/1332	296/443	missense_variant	c.886A>C	p.Lys296Gln	PA0958	oprD	porin D
PA_31	NC_002516	1044463	complex	AGTGTAGGCTG	GGTATACGCGC	GGTATACGCGC:10 AGTGTAGGCTG:0	CDS	-	852/1332	281/443	missense_variant	c.842_852delCAGCCTACACTinsGCGCGTATACC	p.Ala281Gly	PA0958	oprD	porin D
PA_31	NC_002516	1044516	snp	C	A	A:33 C:0	CDS	-	799/1332	267/443	missense_variant	c.799G>T	p.Ala267Ser	PA0958	oprD	porin D
PA_31	NC_002516	1044526	complex	ATCGTTT	GTCGGTG	GTCGGTG:30 ATCGTTT:0	CDS	-	789/1332	261/443	missense_variant	c.783_789delAAACGATinsCACCGAC	p.Asn262Thr	PA0958	oprD	porin D
PA_31	NC_002516	1044596	snp	C	G	G:31 C:0	CDS	-	719/1332	240/443	missense_variant	c.719G>C	p.Ser240Thr	PA0958	oprD	porin D
PA_31	NC_002516	1044627	complex	CGAGTTCG	TCAGCTCT	TCAGCTCT:37 CGAGTTCG:0	CDS	-	688/1332	227/443	missense_variant	c.681_688delCGAACTCGinsAGAGCTGA	p.Glu230Lys	PA0958	oprD	porin D
PA_31	NC_002516	1044682	complex	CCCAATGAAA	GCCAGCGAAG	GCCAGCGAAG:43 CCCAATGAAA:0	CDS	-	633/1332	208/443	missense_variant	c.624_633delTTTCATTGGGinsCTTCGCTGGC	p.Ile210Ala	PA0958	oprD	porin D
PA_31	NC_002516	1044711	complex	CGCCT	GGCCG	GGCCG:39 CGCCT:0	CDS	-	604/1332	200/443	missense_variant	c.600_604delAGGCGinsCGGCC	p.Glu202Gln	PA0958	oprD	porin D
PA_31	NC_002516	1045132	complex	GTCCCCGCTGCCGCT	ATCACCCCGACCTTC	ATCACCCCGACCTTC:17 GTCCCCGCTGCCGCT:0	CDS	-	183/1332	57/443	missense_variant	c.169_183delAGCGGCAGCGGGGACinsGAAGGTCGGGGTGAT	p.SerGlySer57GluGlyArg	PA0958	oprD	porin D
PA_31	NC_002516	1045188	complex	CG	TC	TC:26 CG:0	CDS	-	127/1332	42/443	missense_variant	c.126_127delCGinsGA	p.Asp43Asn	PA0958	oprD	porin D
PA_32	NC_002516	1044232	complex	ATAGCGGAC	GTAACGCAG	GTAACGCAG:12 ATAGCGGAC:0	CDS	-	1083/1332	359/443	missense_variant	c.1075_1083delGTCCGCTATinsCTGCGTTAC	p.Val359Leu	PA0958	oprD	porin D
PA_32	NC_002516	1044387	snp	G	C	C:18 G:0	CDS	-	928/1332	310/443	missense_variant	c.928C>G	p.Arg310Gly	PA0958	oprD	porin D
PA_32	NC_002516	1044414	complex	GA	CG	CG:12 GA:0	CDS	-	901/1332	300/443	missense_variant	c.900_901delTCinsCG	p.Gln301Glu	PA0958	oprD	porin D
PA_32	NC_002516	1044429	snp	T	G	G:11 T:0	CDS	-	886/1332	296/443	missense_variant	c.886A>C	p.Lys296Gln	PA0958	oprD	porin D
PA_32	NC_002516	1044516	snp	C	A	A:26 C:0	CDS	-	799/1332	267/443	missense_variant	c.799G>T	p.Ala267Ser	PA0958	oprD	porin D
PA_32	NC_002516	1044526	complex	ATCGTTT	GTCGGTG	GTCGGTG:22 ATCGTTT:0	CDS	-	789/1332	261/443	missense_variant	c.783_789delAAACGATinsCACCGAC	p.Asn262Thr	PA0958	oprD	porin D
PA_32	NC_002516	1044596	snp	C	G	G:33 C:0	CDS	-	719/1332	240/443	missense_variant	c.719G>C	p.Ser240Thr	PA0958	oprD	porin D
PA_32	NC_002516	1044627	complex	CGAGTTCG	TCAGCTCT	TCAGCTCT:30 CGAGTTCG:0	CDS	-	688/1332	227/443	missense_variant	c.681_688delCGAACTCGinsAGAGCTGA	p.Glu230Lys	PA0958	oprD	porin D
PA_32	NC_002516	1044682	complex	CCCAATGAAA	GCCAGCGAAG	GCCAGCGAAG:28 CCCAATGAAA:0	CDS	-	633/1332	208/443	missense_variant	c.624_633delTTTCATTGGGinsCTTCGCTGGC	p.Ile210Ala	PA0958	oprD	porin D
PA_32	NC_002516	1044711	complex	CGCCT	GGCCG	GGCCG:29 CGCCT:0	CDS	-	604/1332	200/443	missense_variant	c.600_604delAGGCGinsCGGCC	p.Glu202Gln	PA0958	oprD	porin D
PA_32	NC_002516	1045132	complex	GTCCCCGCTGCCGCT	ATCACCCCGACCTTC	ATCACCCCGACCTTC:25 GTCCCCGCTGCCGCT:0	CDS	-	183/1332	57/443	missense_variant	c.169_183delAGCGGCAGCGGGGACinsGAAGGTCGGGGTGAT	p.SerGlySer57GluGlyArg	PA0958	oprD	porin D
PA_32	NC_002516	1045188	mnp	CG	TC	TC:52 CG:0	CDS	-	127/1332	42/443	missense_variant	c.126_127delCGinsGA	p.Asp43Asn	PA0958	oprD	porin D
PA_33	NC_002516	1044041	snp	C	G	G:80 C:0	CDS	-	1274/1332	425/443	missense_variant	c.1274G>C	p.Gly425Ala	PA0958	oprD	porin D
PA_33	NC_002516	1044364	complex	GCCACCTG	ACCGCCGC	ACCGCCGC:36 GCCACCTG:0	CDS	-	951/1332	315/443	missense_variant	c.944_951delCAGGTGGCinsGCGGCGGT	p.Ala315Gly	PA0958	oprD	porin D
PA_33	NC_002516	1044385	complex	GCG	CTC	CTC:36 GCG:0	CDS	-	930/1332	310/443	missense_variant	c.928_930delCGCinsGAG	p.Arg310Glu	PA0958	oprD	porin D
PA_33	NC_002516	1044745	complex	TTTGAC	CTTGGT	CTTGGT:14 TTTGAC:0	CDS	-	570/1332	189/443	missense_variant	c.565_570delGTCAAAinsACCAAG	p.Val189Thr	PA0958	oprD	porin D
PA_33	NC_002516	1044757	complex	CGGCTC	GCCCTG	GCCCTG:15 CGGCTC:0	CDS	-	558/1332	185/443	missense_variant	c.553_558delGAGCCGinsCAGGGC	p.GluPro185GlnGly	PA0958	oprD	porin D
PA_33	NC_002516	1044807	snp	A	G	G:34 A:0	CDS	-	508/1332	170/443	missense_variant	c.508T>C	p.Phe170Leu	PA0958	oprD	porin D
PA_33	NC_002516	1044880	complex	GGCGGTCGGTTGC	AG	AG:33 GGCGGTCGGTTGC:0	CDS	-	435/1332	141/443	frameshift_variant&synonymous_variant	c.423_435delGCAACCGACCGCCinsCT	p.Met141fs	PA0958	oprD	porin D
PA_33	NC_002516	1044961	complex	ATCGCGCGGCT	GTCACGGGGCG	GTCACGGGGCG:43 ATCGCGCGGCT:0	CDS	-	354/1332	115/443	missense_variant	c.344_354delAGCCGCGCGATinsCGCCCCGTGAC	p.Lys115Thr	PA0958	oprD	porin D
PA_33	NC_002516	1045003	complex	GCCGG	ACCGC	ACCGC:50 GCCGG:0	CDS	-	312/1332	103/443	missense_variant	c.308_312delCCGGCinsGCGGT	p.Thr103Ser	PA0958	oprD	porin D
PA_34	NC_002516	1044041	snp	C	G	G:40 C:0	CDS	-	1274/1332	425/443	missense_variant	c.1274G>C	p.Gly425Ala	PA0958	oprD	porin D
PA_34	NC_002516	1044364	complex	GCCACCTG	ACCGCCGC	ACCGCCGC:34 GCCACCTG:0	CDS	-	951/1332	315/443	missense_variant	c.944_951delCAGGTGGCinsGCGGCGGT	p.Ala315Gly	PA0958	oprD	porin D
PA_34	NC_002516	1044385	complex	GCG	CTC	CTC:34 GCG:0	CDS	-	930/1332	310/443	missense_variant	c.928_930delCGCinsGAG	p.Arg310Glu	PA0958	oprD	porin D
PA_34	NC_002516	1044745	complex	TTTGAC	CTTGGT	CTTGGT:11 TTTGAC:0	CDS	-	570/1332	189/443	missense_variant	c.565_570delGTCAAAinsACCAAG	p.Val189Thr	PA0958	oprD	porin D
PA_34	NC_002516	1044807	snp	A	G	G:21 A:0	CDS	-	508/1332	170/443	missense_variant	c.508T>C	p.Phe170Leu	PA0958	oprD	porin D
PA_34	NC_002516	1044961	complex	ATCGCGCGGCT	GTCACGGGGCG	GTCACGGGGCG:28 ATCGCGCGGCT:0	CDS	-	354/1332	115/443	missense_variant	c.344_354delAGCCGCGCGATinsCGCCCCGTGAC	p.Lys115Thr	PA0958	oprD	porin D
PA_34	NC_002516	1045003	complex	GCCGG	ACCGC	ACCGC:41 GCCGG:0	CDS	-	312/1332	103/443	missense_variant	c.308_312delCCGGCinsGCGGT	p.Thr103Ser	PA0958	oprD	porin D
PA_35	NC_002516	1044936	snp	C	G	G:61 C:0	CDS	-	379/1332	127/443	missense_variant	c.379G>C	p.Val127Leu	PA0958	oprD	porin D
PA_35	NC_002516	1045105	del	GA	G	G:54 GA:0	CDS	-	209/1332	70/443	frameshift_variant	c.209delT	p.Leu70fs	PA0958	oprD	porin D
PA_36	NC_002516	1044041	snp	C	G	G:33 C:0	CDS	-	1274/1332	425/443	missense_variant	c.1274G>C	p.Gly425Ala	PA0958	oprD	porin D
PA_36	NC_002516	1044364	complex	GCCACCTG	ACCGCCGC	ACCGCCGC:30 GCCACCTG:0	CDS	-	951/1332	315/443	missense_variant	c.944_951delCAGGTGGCinsGCGGCGGT	p.Ala315Gly	PA0958	oprD	porin D
PA_36	NC_002516	1044385	mnp	GCG	CTC	CTC:34 GCG:0	CDS	-	930/1332	310/443	missense_variant	c.928_930delCGCinsGAG	p.Arg310Glu	PA0958	oprD	porin D
PA_36	NC_002516	1044807	snp	A	G	G:19 A:0	CDS	-	508/1332	170/443	missense_variant	c.508T>C	p.Phe170Leu	PA0958	oprD	porin D
PA_36	NC_002516	1044961	complex	ATCGCGCGGCT	GTCACGGGGCG	GTCACGGGGCG:25 ATCGCGCGGCT:0	CDS	-	354/1332	115/443	missense_variant	c.344_354delAGCCGCGCGATinsCGCCCCGTGAC	p.Lys115Thr	PA0958	oprD	porin D
PA_36	NC_002516	1045003	complex	GCCGG	ACCGC	ACCGC:36 GCCGG:0	CDS	-	312/1332	103/443	missense_variant	c.308_312delCCGGCinsGCGGT	p.Thr103Ser	PA0958	oprD	porin D
PA_36	NC_002516	1045120	snp	C	T	T:29 C:0	CDS	-	195/1332	65/443	stop_gained	c.195G>A	p.Trp65*	PA0958	oprD	porin D
PA_37	NC_002516	1044041	snp	C	G	G:70 C:0	CDS	-	1274/1332	425/443	missense_variant	c.1274G>C	p.Gly425Ala	PA0958	oprD	porin D
PA_37	NC_002516	1044109	ins	C	CG	CG:64 C:0	CDS	-	1205/1332	402/443	frameshift_variant	c.1205_1206insC	p.Gln402fs	PA0958	oprD	porin D
PA_37	NC_002516	1044364	complex	GCCACCTG	ACCGCCGC	ACCGCCGC:45 GCCACCTG:0	CDS	-	951/1332	315/443	missense_variant	c.944_951delCAGGTGGCinsGCGGCGGT	p.Ala315Gly	PA0958	oprD	porin D
PA_37	NC_002516	1044385	mnp	GCG	CTC	CTC:45 GCG:0	CDS	-	930/1332	310/443	missense_variant	c.928_930delCGCinsGAG	p.Arg310Glu	PA0958	oprD	porin D
PA_37	NC_002516	1044745	complex	TTTGAC	CTTGGT	CTTGGT:12 TTTGAC:0	CDS	-	570/1332	189/443	missense_variant	c.565_570delGTCAAAinsACCAAG	p.Val189Thr	PA0958	oprD	porin D
PA_37	NC_002516	1044757	complex	CGGCTC	GCCCTG	GCCCTG:10 CGGCTC:0	CDS	-	558/1332	185/443	missense_variant	c.553_558delGAGCCGinsCAGGGC	p.GluPro185GlnGly	PA0958	oprD	porin D
PA_37	NC_002516	1044807	snp	A	G	G:42 A:0	CDS	-	508/1332	170/443	missense_variant	c.508T>C	p.Phe170Leu	PA0958	oprD	porin D
PA_37	NC_002516	1044961	complex	ATCGCGCGGCT	GTCACGGGGCG	GTCACGGGGCG:53 ATCGCGCGGCT:0	CDS	-	354/1332	115/443	missense_variant	c.344_354delAGCCGCGCGATinsCGCCCCGTGAC	p.Lys115Thr	PA0958	oprD	porin D
PA_37	NC_002516	1045003	complex	GCCGG	ACCGC	ACCGC:57 GCCGG:0	CDS	-	312/1332	103/443	missense_variant	c.308_312delCCGGCinsGCGGT	p.Thr103Ser	PA0958	oprD	porin D
PA_38	NC_002516	1044041	snp	C	G	G:31 C:0	CDS	-	1274/1332	425/443	missense_variant	c.1274G>C	p.Gly425Ala	PA0958	oprD	porin D
PA_38	NC_002516	1044364	complex	GCCACCTG	ACCGCCGC	ACCGCCGC:22 GCCACCTG:0	CDS	-	951/1332	315/443	missense_variant	c.944_951delCAGGTGGCinsGCGGCGGT	p.Ala315Gly	PA0958	oprD	porin D
PA_38	NC_002516	1044385	mnp	GCG	CTC	CTC:20 GCG:0	CDS	-	930/1332	310/443	missense_variant	c.928_930delCGCinsGAG	p.Arg310Glu	PA0958	oprD	porin D
PA_38	NC_002516	1044745	complex	TTTGAC	CTTGGT	CTTGGT:14 TTTGAC:0	CDS	-	570/1332	189/443	missense_variant	c.565_570delGTCAAAinsACCAAG	p.Val189Thr	PA0958	oprD	porin D
PA_38	NC_002516	1044757	complex	CGGCTC	GCCCTG	GCCCTG:13 CGGCTC:0	CDS	-	558/1332	185/443	missense_variant	c.553_558delGAGCCGinsCAGGGC	p.GluPro185GlnGly	PA0958	oprD	porin D
PA_38	NC_002516	1044807	snp	A	G	G:27 A:0	CDS	-	508/1332	170/443	missense_variant	c.508T>C	p.Phe170Leu	PA0958	oprD	porin D
PA_38	NC_002516	1044880	complex	GGCGGTCGGTTGC	AG	AG:22 GGCGGTCGGTTGC:0	CDS	-	435/1332	141/443	frameshift_variant&synonymous_variant	c.423_435delGCAACCGACCGCCinsCT	p.Met141fs	PA0958	oprD	porin D
PA_38	NC_002516	1044961	complex	ATCGCGCGGCT	GTCACGGGGCG	GTCACGGGGCG:23 ATCGCGCGGCT:0	CDS	-	354/1332	115/443	missense_variant	c.344_354delAGCCGCGCGATinsCGCCCCGTGAC	p.Lys115Thr	PA0958	oprD	porin D
PA_38	NC_002516	1045003	complex	GCCGG	ACCGC	ACCGC:38 GCCGG:0	CDS	-	312/1332	103/443	missense_variant	c.308_312delCCGGCinsGCGGT	p.Thr103Ser	PA0958	oprD	porin D
PA_39	NC_002516	1044041	snp	C	G	G:55 C:0	CDS	-	1274/1332	425/443	missense_variant	c.1274G>C	p.Gly425Ala	PA0958	oprD	porin D
PA_39	NC_002516	1044364	complex	GCCACCTG	ACCGCCGC	ACCGCCGC:20 GCCACCTG:0	CDS	-	951/1332	315/443	missense_variant	c.944_951delCAGGTGGCinsGCGGCGGT	p.Ala315Gly	PA0958	oprD	porin D
PA_39	NC_002516	1044385	complex	GCG	CTC	CTC:20 GCG:0	CDS	-	930/1332	310/443	missense_variant	c.928_930delCGCinsGAG	p.Arg310Glu	PA0958	oprD	porin D
PA_39	NC_002516	1044807	snp	A	G	G:29 A:0	CDS	-	508/1332	170/443	missense_variant	c.508T>C	p.Phe170Leu	PA0958	oprD	porin D
PA_39	NC_002516	1044961	complex	ATCGCGCGGCT	GTCACGGGGCG	GTCACGGGGCG:32 ATCGCGCGGCT:0	CDS	-	354/1332	115/443	missense_variant	c.344_354delAGCCGCGCGATinsCGCCCCGTGAC	p.Lys115Thr	PA0958	oprD	porin D
PA_39	NC_002516	1045003	complex	GCCGG	ACCGC	ACCGC:45 GCCGG:0	CDS	-	312/1332	103/443	missense_variant	c.308_312delCCGGCinsGCGGT	p.Thr103Ser	PA0958	oprD	porin D
PA_40	NC_002516	1044936	snp	C	G	G:43 C:0	CDS	-	379/1332	127/443	missense_variant	c.379G>C	p.Val127Leu	PA0958	oprD	porin D
PA_40	NC_002516	1045105	del	GA	G	G:46 GA:0	CDS	-	209/1332	70/443	frameshift_variant	c.209delT	p.Leu70fs	PA0958	oprD	porin D
PA_41	NC_002516	1044109	ins	C	CG	CG:40 C:0	CDS	-	1205/1332	402/443	frameshift_variant	c.1205_1206insC	p.Gln402fs	PA0958	oprD	porin D
PA_41	NC_002516	1044387	snp	G	C	C:34 G:0	CDS	-	928/1332	310/443	missense_variant	c.928C>G	p.Arg310Gly	PA0958	oprD	porin D
PA_41	NC_002516	1044414	mnp	GA	CG	CG:21 GA:0	CDS	-	901/1332	300/443	missense_variant	c.900_901delTCinsCG	p.Gln301Glu	PA0958	oprD	porin D
PA_41	NC_002516	1044429	snp	T	G	G:26 T:0	CDS	-	886/1332	296/443	missense_variant	c.886A>C	p.Lys296Gln	PA0958	oprD	porin D
PA_41	NC_002516	1044463	complex	AGTGTAGGCTG	GGTATACGCGC	GGTATACGCGC:12 AGTGTAGGCTG:0	CDS	-	852/1332	281/443	missense_variant	c.842_852delCAGCCTACACTinsGCGCGTATACC	p.Ala281Gly	PA0958	oprD	porin D
PA_41	NC_002516	1044516	snp	C	A	A:40 C:0	CDS	-	799/1332	267/443	missense_variant	c.799G>T	p.Ala267Ser	PA0958	oprD	porin D
PA_41	NC_002516	1044526	complex	ATCGTTT	GTCGGTG	GTCGGTG:35 ATCGTTT:0	CDS	-	789/1332	261/443	missense_variant	c.783_789delAAACGATinsCACCGAC	p.Asn262Thr	PA0958	oprD	porin D
PA_41	NC_002516	1044596	snp	C	G	G:33 C:0	CDS	-	719/1332	240/443	missense_variant	c.719G>C	p.Ser240Thr	PA0958	oprD	porin D
PA_41	NC_002516	1044627	complex	CGAGTTCG	TCAGCTCT	TCAGCTCT:31 CGAGTTCG:0	CDS	-	688/1332	227/443	missense_variant	c.681_688delCGAACTCGinsAGAGCTGA	p.Glu230Lys	PA0958	oprD	porin D
PA_41	NC_002516	1044682	complex	CCCAATGAAA	GCCAGCGAAG	GCCAGCGAAG:41 CCCAATGAAA:0	CDS	-	633/1332	208/443	missense_variant	c.624_633delTTTCATTGGGinsCTTCGCTGGC	p.Ile210Ala	PA0958	oprD	porin D
PA_41	NC_002516	1044711	complex	CGCCT	GGCCG	GGCCG:31 CGCCT:0	CDS	-	604/1332	200/443	missense_variant	c.600_604delAGGCGinsCGGCC	p.Glu202Gln	PA0958	oprD	porin D
PA_41	NC_002516	1045132	complex	GTCCCCGCTGCCGCT	ATCACCCCGACCTTC	ATCACCCCGACCTTC:32 GTCCCCGCTGCCGCT:0	CDS	-	183/1332	57/443	missense_variant	c.169_183delAGCGGCAGCGGGGACinsGAAGGTCGGGGTGAT	p.SerGlySer57GluGlyArg	PA0958	oprD	porin D
PA_41	NC_002516	1045188	complex	CG	TC	TC:68 CG:0	CDS	-	127/1332	42/443	missense_variant	c.126_127delCGinsGA	p.Asp43Asn	PA0958	oprD	porin D
PA_43	NC_002516	1044040	complex	GCCCTG	ACCTTC	ACCTTC:47 GCCCTG:0	CDS	-	1275/1332	424/443	missense_variant	c.1270_1275delCAGGGCinsGAAGGT	p.Gln424Glu	PA0958	oprD	porin D
PA_43	NC_002516	1044108	snp	A	C	C:34 A:0	CDS	-	1207/1332	403/443	missense_variant	c.1207T>G	p.Ser403Ala	PA0958	oprD	porin D
PA_43	NC_002516	1044274	complex	TAG	CAT	CAT:18 TAG:0	CDS	-	1041/1332	347/443	missense_variant	c.1039_1041delCTAinsATG	p.Leu347Met	PA0958	oprD	porin D
PA_43	NC_002516	1044469	complex	GGCTGCC	CGCGCCG	CGCGCCG:11 GGCTGCC:0	CDS	-	846/1332	280/443	missense_variant	c.840_846delGGCAGCCinsCGGCGCG	p.Ala281Gly	PA0958	oprD	porin D
PA_43	NC_002516	1044487	complex	AGT	GGC	GGC:23 AGT:0	CDS	-	828/1332	276/443	missense_variant	c.826_828delACTinsGCC	p.Thr276Ala	PA0958	oprD	porin D
PA_43	NC_002516	1044530	complex	TTT	GTG	GTG:29 TTT:0	CDS	-	785/1332	261/443	missense_variant	c.783_785delAAAinsCAC	p.Asn262Thr	PA0958	oprD	porin D
PA_43	NC_002516	1044596	snp	C	G	G:35 C:0	CDS	-	719/1332	240/443	missense_variant	c.719G>C	p.Ser240Thr	PA0958	oprD	porin D
PA_43	NC_002516	1044627	complex	CGAG	TCAA	TCAA:32 CGAG:0	CDS	-	688/1332	229/443	missense_variant	c.685_688delCTCGinsTTGA	p.Glu230Lys	PA0958	oprD	porin D
PA_43	NC_002516	1044682	complex	CCCAATGAAATCG	GCCGGCGAAGTCC	GCCGGCGAAGTCC:14 CCCAATGAAATCG:0	CDS	-	633/1332	207/443	missense_variant	c.621_633delCGATTTCATTGGGinsGGACTTCGCCGGC	p.Ile210Ala	PA0958	oprD	porin D
PA_43	NC_002516	1044711	complex	CG	GA	GA:14 CG:0	CDS	-	604/1332	201/443	missense_variant	c.603_604delCGinsTC	p.Glu202Gln	PA0958	oprD	porin D
PA_43	NC_002516	1044936	snp	C	G	G:60 C:0	CDS	-	379/1332	127/443	missense_variant	c.379G>C	p.Val127Leu	PA0958	oprD	porin D
PA_45	NC_002516	1044041	snp	C	G	G:32 C:0	CDS	-	1274/1332	425/443	missense_variant	c.1274G>C	p.Gly425Ala	PA0958	oprD	porin D
PA_45	NC_002516	1044364	complex	GCCACCTG	ACCGCCGC	ACCGCCGC:17 GCCACCTG:0	CDS	-	951/1332	315/443	missense_variant	c.944_951delCAGGTGGCinsGCGGCGGT	p.Ala315Gly	PA0958	oprD	porin D
PA_45	NC_002516	1044385	complex	GCG	CTC	CTC:17 GCG:0	CDS	-	930/1332	310/443	missense_variant	c.928_930delCGCinsGAG	p.Arg310Glu	PA0958	oprD	porin D
PA_45	NC_002516	1044807	snp	A	G	G:20 A:0	CDS	-	508/1332	170/443	missense_variant	c.508T>C	p.Phe170Leu	PA0958	oprD	porin D
PA_45	NC_002516	1044880	complex	GGCGGTCGGTTGC	AG	AG:23 GGCGGTCGGTTGC:0	CDS	-	435/1332	141/443	frameshift_variant&synonymous_variant	c.423_435delGCAACCGACCGCCinsCT	p.Met141fs	PA0958	oprD	porin D
PA_45	NC_002516	1044961	complex	ATCGCGCGGCT	GTCACGGGGCG	GTCACGGGGCG:27 ATCGCGCGGCT:0	CDS	-	354/1332	115/443	missense_variant	c.344_354delAGCCGCGCGATinsCGCCCCGTGAC	p.Lys115Thr	PA0958	oprD	porin D
PA_45	NC_002516	1045003	complex	GCCGG	ACCGC	ACCGC:26 GCCGG:0	CDS	-	312/1332	103/443	missense_variant	c.308_312delCCGGCinsGCGGT	p.Thr103Ser	PA0958	oprD	porin D
PA_46	NC_002516	1044041	snp	C	G	G:52 C:0	CDS	-	1274/1332	425/443	missense_variant	c.1274G>C	p.Gly425Ala	PA0958	oprD	porin D
PA_46	NC_002516	1044364	complex	GCCACCTG	ACCGCCGC	ACCGCCGC:34 GCCACCTG:0	CDS	-	951/1332	315/443	missense_variant	c.944_951delCAGGTGGCinsGCGGCGGT	p.Ala315Gly	PA0958	oprD	porin D
PA_46	NC_002516	1044385	complex	GCG	CTC	CTC:35 GCG:0	CDS	-	930/1332	310/443	missense_variant	c.928_930delCGCinsGAG	p.Arg310Glu	PA0958	oprD	porin D
PA_46	NC_002516	1044745	complex	TTTGAC	CTTGGT	CTTGGT:15 TTTGAC:0	CDS	-	570/1332	189/443	missense_variant	c.565_570delGTCAAAinsACCAAG	p.Val189Thr	PA0958	oprD	porin D
PA_46	NC_002516	1044757	complex	CGGCTC	GCCCTG	GCCCTG:13 CGGCTC:0	CDS	-	558/1332	185/443	missense_variant	c.553_558delGAGCCGinsCAGGGC	p.GluPro185GlnGly	PA0958	oprD	porin D
PA_46	NC_002516	1044807	snp	A	G	G:28 A:0	CDS	-	508/1332	170/443	missense_variant	c.508T>C	p.Phe170Leu	PA0958	oprD	porin D
PA_46	NC_002516	1044961	complex	ATCGCGCGGCT	GTCACGGGGCG	GTCACGGGGCG:52 ATCGCGCGGCT:0	CDS	-	354/1332	115/443	missense_variant	c.344_354delAGCCGCGCGATinsCGCCCCGTGAC	p.Lys115Thr	PA0958	oprD	porin D
PA_46	NC_002516	1045003	complex	GCCGG	ACCGC	ACCGC:59 GCCGG:0	CDS	-	312/1332	103/443	missense_variant	c.308_312delCCGGCinsGCGGT	p.Thr103Ser	PA0958	oprD	porin D
PA_47	NC_002516	1044045	snp	G	C	C:30 G:0	CDS	-	1270/1332	424/443	missense_variant	c.1270C>G	p.Gln424Glu	PA0958	oprD	porin D
PA_47	NC_002516	1044108	snp	A	C	C:18 A:0	CDS	-	1207/1332	403/443	missense_variant	c.1207T>G	p.Ser403Ala	PA0958	oprD	porin D
PA_47	NC_002516	1044364	complex	GCCACCTG	ACCGCCGC	ACCGCCGC:11 GCCACCTG:0	CDS	-	951/1332	315/443	missense_variant	c.944_951delCAGGTGGCinsGCGGCGGT	p.Ala315Gly	PA0958	oprD	porin D
PA_47	NC_002516	1044385	complex	GCG	CTC	CTC:11 GCG:0	CDS	-	930/1332	310/443	missense_variant	c.928_930delCGCinsGAG	p.Arg310Glu	PA0958	oprD	porin D
PA_47	NC_002516	1044414	complex	GA	CG	CG:14 GA:0	CDS	-	901/1332	300/443	missense_variant	c.900_901delTCinsCG	p.Gln301Glu	PA0958	oprD	porin D
PA_47	NC_002516	1044429	snp	T	G	G:17 T:0	CDS	-	886/1332	296/443	missense_variant	c.886A>C	p.Lys296Gln	PA0958	oprD	porin D
PA_47	NC_002516	1044469	complex	GGCTGCC	CGCGCCG	CGCGCCG:12 GGCTGCC:0	CDS	-	846/1332	280/443	missense_variant	c.840_846delGGCAGCCinsCGGCGCG	p.Ala281Gly	PA0958	oprD	porin D
PA_47	NC_002516	1044487	complex	AGT	GGC	GGC:21 AGT:0	CDS	-	828/1332	276/443	missense_variant	c.826_828delACTinsGCC	p.Thr276Ala	PA0958	oprD	porin D
PA_47	NC_002516	1044530	complex	TTT	GTG	GTG:29 TTT:0	CDS	-	785/1332	261/443	missense_variant	c.783_785delAAAinsCAC	p.Asn262Thr	PA0958	oprD	porin D
PA_47	NC_002516	1044596	snp	C	G	G:38 C:0	CDS	-	719/1332	240/443	missense_variant	c.719G>C	p.Ser240Thr	PA0958	oprD	porin D
PA_47	NC_002516	1044627	complex	CGAG	TCAA	TCAA:42 CGAG:0	CDS	-	688/1332	229/443	missense_variant	c.685_688delCTCGinsTTGA	p.Glu230Lys	PA0958	oprD	porin D
PA_47	NC_002516	1044682	complex	CCCAATGAAATCG	GCCGGCGAAGTCC	GCCGGCGAAGTCC:20 CCCAATGAAATCG:0	CDS	-	633/1332	207/443	missense_variant	c.621_633delCGATTTCATTGGGinsGGACTTCGCCGGC	p.Ile210Ala	PA0958	oprD	porin D
PA_47	NC_002516	1044711	snp	C	G	G:19 C:0	CDS	-	604/1332	202/443	missense_variant	c.604G>C	p.Glu202Gln	PA0958	oprD	porin D
PA_47	NC_002516	1044936	snp	C	G	G:42 C:0	CDS	-	379/1332	127/443	missense_variant	c.379G>C	p.Val127Leu	PA0958	oprD	porin D
PA_47	NC_002516	1045132	complex	GTCCCCGCTGCCGCT	ATCGCCCCGACCTTC	ATCGCCCCGACCTTC:31 GTCCCCGCTGCCGCT:0	CDS	-	183/1332	57/443	missense_variant	c.169_183delAGCGGCAGCGGGGACinsGAAGGTCGGGGCGAT	p.SerGlySer57GluGlyArg	PA0958	oprD	porin D
PA_49	NC_002516	1044232	complex	ATAGCGGAC	GTAACGCAG	GTAACGCAG:23 ATAGCGGAC:0	CDS	-	1083/1332	359/443	missense_variant	c.1075_1083delGTCCGCTATinsCTGCGTTAC	p.Val359Leu	PA0958	oprD	porin D
PA_49	NC_002516	1044387	snp	G	C	C:43 G:0	CDS	-	928/1332	310/443	missense_variant	c.928C>G	p.Arg310Gly	PA0958	oprD	porin D
PA_49	NC_002516	1044414	complex	GA	CG	CG:26 GA:0	CDS	-	901/1332	300/443	missense_variant	c.900_901delTCinsCG	p.Gln301Glu	PA0958	oprD	porin D
PA_49	NC_002516	1044429	snp	T	G	G:31 T:0	CDS	-	886/1332	296/443	missense_variant	c.886A>C	p.Lys296Gln	PA0958	oprD	porin D
PA_49	NC_002516	1044463	complex	AGTGTAGGCTG	GGTATACGCGC	GGTATACGCGC:18 AGTGTAGGCTG:0	CDS	-	852/1332	281/443	missense_variant	c.842_852delCAGCCTACACTinsGCGCGTATACC	p.Ala281Gly	PA0958	oprD	porin D
PA_49	NC_002516	1044516	snp	C	A	A:43 C:0	CDS	-	799/1332	267/443	missense_variant	c.799G>T	p.Ala267Ser	PA0958	oprD	porin D
PA_49	NC_002516	1044526	complex	ATCGTTT	GTCGGTG	GTCGGTG:37 ATCGTTT:0	CDS	-	789/1332	261/443	missense_variant	c.783_789delAAACGATinsCACCGAC	p.Asn262Thr	PA0958	oprD	porin D
PA_49	NC_002516	1044596	snp	C	G	G:47 C:0	CDS	-	719/1332	240/443	missense_variant	c.719G>C	p.Ser240Thr	PA0958	oprD	porin D
PA_49	NC_002516	1044627	complex	CGAGTTCG	TCAGCTCT	TCAGCTCT:40 CGAGTTCG:0	CDS	-	688/1332	227/443	missense_variant	c.681_688delCGAACTCGinsAGAGCTGA	p.Glu230Lys	PA0958	oprD	porin D
PA_49	NC_002516	1044682	complex	CCCAATGAAA	GCCAGCGAAG	GCCAGCGAAG:49 CCCAATGAAA:0	CDS	-	633/1332	208/443	missense_variant	c.624_633delTTTCATTGGGinsCTTCGCTGGC	p.Ile210Ala	PA0958	oprD	porin D
PA_49	NC_002516	1044711	complex	CGCCT	GGCCG	GGCCG:51 CGCCT:0	CDS	-	604/1332	200/443	missense_variant	c.600_604delAGGCGinsCGGCC	p.Glu202Gln	PA0958	oprD	porin D
PA_49	NC_002516	1045132	complex	GTCCCCGCTGCCGCT	ATCACCCCGACCTTC	ATCACCCCGACCTTC:48 GTCCCCGCTGCCGCT:0	CDS	-	183/1332	57/443	missense_variant	c.169_183delAGCGGCAGCGGGGACinsGAAGGTCGGGGTGAT	p.SerGlySer57GluGlyArg	PA0958	oprD	porin D
PA_49	NC_002516	1045188	complex	CG	TC	TC:98 CG:0	CDS	-	127/1332	42/443	missense_variant	c.126_127delCGinsGA	p.Asp43Asn	PA0958	oprD	porin D
PA_5	NC_002516	1044045	snp	G	C	C:37 G:0	CDS	-	1270/1332	424/443	missense_variant	c.1270C>G	p.Gln424Glu	PA0958	oprD	porin D
PA_5	NC_002516	1044108	snp	A	C	C:22 A:0	CDS	-	1207/1332	403/443	missense_variant	c.1207T>G	p.Ser403Ala	PA0958	oprD	porin D
PA_5	NC_002516	1044429	snp	T	G	G:11 T:0	CDS	-	886/1332	296/443	missense_variant	c.886A>C	p.Lys296Gln	PA0958	oprD	porin D
PA_5	NC_002516	1044469	complex	GGCTGCC	CGCGCCG	CGCGCCG:11 GGCTGCC:0	CDS	-	846/1332	280/443	missense_variant	c.840_846delGGCAGCCinsCGGCGCG	p.Ala281Gly	PA0958	oprD	porin D
PA_5	NC_002516	1044487	complex	AGT	GGC	GGC:13 AGT:0	CDS	-	828/1332	276/443	missense_variant	c.826_828delACTinsGCC	p.Thr276Ala	PA0958	oprD	porin D
PA_5	NC_002516	1044530	complex	TTT	GTG	GTG:34 TTT:0	CDS	-	785/1332	261/443	missense_variant	c.783_785delAAAinsCAC	p.Asn262Thr	PA0958	oprD	porin D
PA_5	NC_002516	1044596	snp	C	G	G:30 C:0	CDS	-	719/1332	240/443	missense_variant	c.719G>C	p.Ser240Thr	PA0958	oprD	porin D
PA_5	NC_002516	1044627	complex	CGAG	TCAA	TCAA:29 CGAG:0	CDS	-	688/1332	229/443	missense_variant	c.685_688delCTCGinsTTGA	p.Glu230Lys	PA0958	oprD	porin D
PA_5	NC_002516	1044682	complex	CCCAATGAAATCG	GCCGGCGAAGTCC	GCCGGCGAAGTCC:28 CCCAATGAAATCG:0	CDS	-	633/1332	207/443	missense_variant	c.621_633delCGATTTCATTGGGinsGGACTTCGCCGGC	p.Ile210Ala	PA0958	oprD	porin D
PA_5	NC_002516	1044711	snp	C	G	G:27 C:0	CDS	-	604/1332	202/443	missense_variant	c.604G>C	p.Glu202Gln	PA0958	oprD	porin D
PA_5	NC_002516	1044936	complex	CGGCG	GGGCA	GGGCA:60 CGGCG:0	CDS	-	379/1332	125/443	missense_variant	c.375_379delCGCCGinsTGCCC	p.Val127Leu	PA0958	oprD	porin D
PA_50	NC_002516	1044109	ins	C	CG	CG:55 C:0	CDS	-	1205/1332	402/443	frameshift_variant	c.1205_1206insC	p.Gln402fs	PA0958	oprD	porin D
PA_50	NC_002516	1044232	complex	ATAGCGGAC	GTAACGCAG	GTAACGCAG:16 ATAGCGGAC:0	CDS	-	1083/1332	359/443	missense_variant	c.1075_1083delGTCCGCTATinsCTGCGTTAC	p.Val359Leu	PA0958	oprD	porin D
PA_50	NC_002516	1044387	snp	G	C	C:43 G:0	CDS	-	928/1332	310/443	missense_variant	c.928C>G	p.Arg310Gly	PA0958	oprD	porin D
PA_50	NC_002516	1044414	complex	GA	CG	CG:25 GA:0	CDS	-	901/1332	300/443	missense_variant	c.900_901delTCinsCG	p.Gln301Glu	PA0958	oprD	porin D
PA_50	NC_002516	1044429	snp	T	G	G:28 T:0	CDS	-	886/1332	296/443	missense_variant	c.886A>C	p.Lys296Gln	PA0958	oprD	porin D
PA_50	NC_002516	1044463	complex	AGTGTAGGCTG	GGTATACGCGC	GGTATACGCGC:16 AGTGTAGGCTG:0	CDS	-	852/1332	281/443	missense_variant	c.842_852delCAGCCTACACTinsGCGCGTATACC	p.Ala281Gly	PA0958	oprD	porin D
PA_50	NC_002516	1044516	snp	C	A	A:50 C:0	CDS	-	799/1332	267/443	missense_variant	c.799G>T	p.Ala267Ser	PA0958	oprD	porin D
PA_50	NC_002516	1044526	complex	ATCGTTT	GTCGGTG	GTCGGTG:44 ATCGTTT:0	CDS	-	789/1332	261/443	missense_variant	c.783_789delAAACGATinsCACCGAC	p.Asn262Thr	PA0958	oprD	porin D
PA_50	NC_002516	1044596	snp	C	G	G:78 C:0	CDS	-	719/1332	240/443	missense_variant	c.719G>C	p.Ser240Thr	PA0958	oprD	porin D
PA_50	NC_002516	1044627	complex	CGAGTTCG	TCAGCTCT	TCAGCTCT:78 CGAGTTCG:0	CDS	-	688/1332	227/443	missense_variant	c.681_688delCGAACTCGinsAGAGCTGA	p.Glu230Lys	PA0958	oprD	porin D
PA_50	NC_002516	1044682	complex	CCCAATGAAA	GCCAGCGAAG	GCCAGCGAAG:79 CCCAATGAAA:0	CDS	-	633/1332	208/443	missense_variant	c.624_633delTTTCATTGGGinsCTTCGCTGGC	p.Ile210Ala	PA0958	oprD	porin D
PA_50	NC_002516	1044711	complex	CGCCT	GGCCG	GGCCG:75 CGCCT:0	CDS	-	604/1332	200/443	missense_variant	c.600_604delAGGCGinsCGGCC	p.Glu202Gln	PA0958	oprD	porin D
PA_50	NC_002516	1045132	complex	GTCCCCGCTGCCGCT	ATCACCCCGACCTTC	ATCACCCCGACCTTC:62 GTCCCCGCTGCCGCT:0	CDS	-	183/1332	57/443	missense_variant	c.169_183delAGCGGCAGCGGGGACinsGAAGGTCGGGGTGAT	p.SerGlySer57GluGlyArg	PA0958	oprD	porin D
PA_50	NC_002516	1045188	mnp	CG	TC	TC:107 CG:0	CDS	-	127/1332	42/443	missense_variant	c.126_127delCGinsGA	p.Asp43Asn	PA0958	oprD	porin D
PA_51	NC_002516	1044936	snp	C	G	G:147 C:0	CDS	-	379/1332	127/443	missense_variant	c.379G>C	p.Val127Leu	PA0958	oprD	porin D
PA_51	NC_002516	1045105	del	GA	G	G:145 GA:0	CDS	-	209/1332	70/443	frameshift_variant	c.209delT	p.Leu70fs	PA0958	oprD	porin D
PA_52	NC_002516	1044109	ins	C	CG	CG:86 C:0	CDS	-	1205/1332	402/443	frameshift_variant	c.1205_1206insC	p.Gln402fs	PA0958	oprD	porin D
PA_52	NC_002516	1044232	complex	ATAGCGGAC	GTAACGCAG	GTAACGCAG:35 ATAGCGGAC:0	CDS	-	1083/1332	359/443	missense_variant	c.1075_1083delGTCCGCTATinsCTGCGTTAC	p.Val359Leu	PA0958	oprD	porin D
PA_52	NC_002516	1044387	snp	G	C	C:69 G:0	CDS	-	928/1332	310/443	missense_variant	c.928C>G	p.Arg310Gly	PA0958	oprD	porin D
PA_52	NC_002516	1044414	complex	GA	CG	CG:43 GA:0	CDS	-	901/1332	300/443	missense_variant	c.900_901delTCinsCG	p.Gln301Glu	PA0958	oprD	porin D
PA_52	NC_002516	1044429	snp	T	G	G:49 T:0	CDS	-	886/1332	296/443	missense_variant	c.886A>C	p.Lys296Gln	PA0958	oprD	porin D
PA_52	NC_002516	1044463	complex	AGTGTAGGCTG	GGTATACGCGC	GGTATACGCGC:23 AGTGTAGGCTG:0	CDS	-	852/1332	281/443	missense_variant	c.842_852delCAGCCTACACTinsGCGCGTATACC	p.Ala281Gly	PA0958	oprD	porin D
PA_52	NC_002516	1044516	snp	C	A	A:70 C:0	CDS	-	799/1332	267/443	missense_variant	c.799G>T	p.Ala267Ser	PA0958	oprD	porin D
PA_52	NC_002516	1044526	complex	ATCGTTT	GTCGGTG	GTCGGTG:64 ATCGTTT:0	CDS	-	789/1332	261/443	missense_variant	c.783_789delAAACGATinsCACCGAC	p.Asn262Thr	PA0958	oprD	porin D
PA_52	NC_002516	1044596	snp	C	G	G:105 C:0	CDS	-	719/1332	240/443	missense_variant	c.719G>C	p.Ser240Thr	PA0958	oprD	porin D
PA_52	NC_002516	1044627	complex	CGAGTTCG	TCAGCTCT	TCAGCTCT:115 CGAGTTCG:0	CDS	-	688/1332	227/443	missense_variant	c.681_688delCGAACTCGinsAGAGCTGA	p.Glu230Lys	PA0958	oprD	porin D
PA_52	NC_002516	1044682	complex	CCCAATGAAA	GCCAGCGAAG	GCCAGCGAAG:137 CCCAATGAAA:0	CDS	-	633/1332	208/443	missense_variant	c.624_633delTTTCATTGGGinsCTTCGCTGGC	p.Ile210Ala	PA0958	oprD	porin D
PA_52	NC_002516	1044711	complex	CGCCT	GGCCG	GGCCG:149 CGCCT:0	CDS	-	604/1332	200/443	missense_variant	c.600_604delAGGCGinsCGGCC	p.Glu202Gln	PA0958	oprD	porin D
PA_52	NC_002516	1045132	complex	GTCCCCGCTGCCGCT	ATCACCCCGACCTTC	ATCACCCCGACCTTC:64 GTCCCCGCTGCCGCT:0	CDS	-	183/1332	57/443	missense_variant	c.169_183delAGCGGCAGCGGGGACinsGAAGGTCGGGGTGAT	p.SerGlySer57GluGlyArg	PA0958	oprD	porin D
PA_52	NC_002516	1045188	complex	CG	TC	TC:122 CG:0	CDS	-	127/1332	42/443	missense_variant	c.126_127delCGinsGA	p.Asp43Asn	PA0958	oprD	porin D
PA_53	NC_002516	1044232	complex	ATAGCGGAC	GTAACGCAG	GTAACGCAG:18 ATAGCGGAC:0	CDS	-	1083/1332	359/443	missense_variant	c.1075_1083delGTCCGCTATinsCTGCGTTAC	p.Val359Leu	PA0958	oprD	porin D
PA_53	NC_002516	1044387	snp	G	C	C:51 G:0	CDS	-	928/1332	310/443	missense_variant	c.928C>G	p.Arg310Gly	PA0958	oprD	porin D
PA_53	NC_002516	1044414	complex	GA	CG	CG:39 GA:0	CDS	-	901/1332	300/443	missense_variant	c.900_901delTCinsCG	p.Gln301Glu	PA0958	oprD	porin D
PA_53	NC_002516	1044429	snp	T	G	G:41 T:0	CDS	-	886/1332	296/443	missense_variant	c.886A>C	p.Lys296Gln	PA0958	oprD	porin D
PA_53	NC_002516	1044463	complex	AGTGTAGGCTG	GGTATACGCGC	GGTATACGCGC:27 AGTGTAGGCTG:0	CDS	-	852/1332	281/443	missense_variant	c.842_852delCAGCCTACACTinsGCGCGTATACC	p.Ala281Gly	PA0958	oprD	porin D
PA_53	NC_002516	1044516	snp	C	A	A:62 C:0	CDS	-	799/1332	267/443	missense_variant	c.799G>T	p.Ala267Ser	PA0958	oprD	porin D
PA_53	NC_002516	1044526	complex	ATCGTTT	GTCGGTG	GTCGGTG:51 ATCGTTT:0	CDS	-	789/1332	261/443	missense_variant	c.783_789delAAACGATinsCACCGAC	p.Asn262Thr	PA0958	oprD	porin D
PA_53	NC_002516	1044596	snp	C	G	G:71 C:0	CDS	-	719/1332	240/443	missense_variant	c.719G>C	p.Ser240Thr	PA0958	oprD	porin D
PA_53	NC_002516	1044627	complex	CGAGTTCG	TCAGCTCT	TCAGCTCT:61 CGAGTTCG:0	CDS	-	688/1332	227/443	missense_variant	c.681_688delCGAACTCGinsAGAGCTGA	p.Glu230Lys	PA0958	oprD	porin D
PA_53	NC_002516	1044682	complex	CCCAATGAAA	GCCAGCGAAG	GCCAGCGAAG:72 CCCAATGAAA:0	CDS	-	633/1332	208/443	missense_variant	c.624_633delTTTCATTGGGinsCTTCGCTGGC	p.Ile210Ala	PA0958	oprD	porin D
PA_53	NC_002516	1044711	complex	CGCCT	GGCCG	GGCCG:72 CGCCT:0	CDS	-	604/1332	200/443	missense_variant	c.600_604delAGGCGinsCGGCC	p.Glu202Gln	PA0958	oprD	porin D
PA_53	NC_002516	1045132	complex	GTCCCCGCTGCCGCT	ATCACCCCGACCTTC	ATCACCCCGACCTTC:68 GTCCCCGCTGCCGCT:0	CDS	-	183/1332	57/443	missense_variant	c.169_183delAGCGGCAGCGGGGACinsGAAGGTCGGGGTGAT	p.SerGlySer57GluGlyArg	PA0958	oprD	porin D
PA_53	NC_002516	1045188	complex	CG	TC	TC:122 CG:0	CDS	-	127/1332	42/443	missense_variant	c.126_127delCGinsGA	p.Asp43Asn	PA0958	oprD	porin D
PA_54	NC_002516	1044040	complex	GCCCTG	ACCTTC	ACCTTC:104 GCCCTG:0	CDS	-	1275/1332	424/443	missense_variant	c.1270_1275delCAGGGCinsGAAGGT	p.Gln424Glu	PA0958	oprD	porin D
PA_54	NC_002516	1044108	snp	A	C	C:64 A:0	CDS	-	1207/1332	403/443	missense_variant	c.1207T>G	p.Ser403Ala	PA0958	oprD	porin D
PA_54	NC_002516	1044274	complex	TAG	CAT	CAT:39 TAG:0	CDS	-	1041/1332	347/443	missense_variant	c.1039_1041delCTAinsATG	p.Leu347Met	PA0958	oprD	porin D
PA_54	NC_002516	1044414	complex	GA	CG	CG:10 GA:0	CDS	-	901/1332	300/443	missense_variant	c.900_901delTCinsCG	p.Gln301Glu	PA0958	oprD	porin D
PA_54	NC_002516	1044429	snp	T	G	G:23 T:0	CDS	-	886/1332	296/443	missense_variant	c.886A>C	p.Lys296Gln	PA0958	oprD	porin D
PA_54	NC_002516	1044469	complex	GGCTGCC	CGCGCCG	CGCGCCG:29 GGCTGCC:0	CDS	-	846/1332	280/443	missense_variant	c.840_846delGGCAGCCinsCGGCGCG	p.Ala281Gly	PA0958	oprD	porin D
PA_54	NC_002516	1044487	complex	AGT	GGC	GGC:53 AGT:0	CDS	-	828/1332	276/443	missense_variant	c.826_828delACTinsGCC	p.Thr276Ala	PA0958	oprD	porin D
PA_54	NC_002516	1044530	complex	TTT	GTG	GTG:94 TTT:0	CDS	-	785/1332	261/443	missense_variant	c.783_785delAAAinsCAC	p.Asn262Thr	PA0958	oprD	porin D
PA_54	NC_002516	1044596	snp	C	G	G:126 C:0	CDS	-	719/1332	240/443	missense_variant	c.719G>C	p.Ser240Thr	PA0958	oprD	porin D
PA_54	NC_002516	1044627	complex	CGAG	TCAA	TCAA:106 CGAG:0	CDS	-	688/1332	229/443	missense_variant	c.685_688delCTCGinsTTGA	p.Glu230Lys	PA0958	oprD	porin D
PA_54	NC_002516	1044682	complex	CCCAATGAAATCG	GCCGGCGAAGTCC	GCCGGCGAAGTCC:30 CCCAATGAAATCG:0	CDS	-	633/1332	207/443	missense_variant	c.621_633delCGATTTCATTGGGinsGGACTTCGCCGGC	p.Ile210Ala	PA0958	oprD	porin D
PA_54	NC_002516	1044711	complex	CG	GA	GA:30 CG:0	CDS	-	604/1332	201/443	missense_variant	c.603_604delCGinsTC	p.Glu202Gln	PA0958	oprD	porin D
PA_54	NC_002516	1044936	snp	C	G	G:165 C:0	CDS	-	379/1332	127/443	missense_variant	c.379G>C	p.Val127Leu	PA0958	oprD	porin D
PA_55	NC_002516	1044807	snp	A	G	G:210 A:0	CDS	-	508/1332	170/443	missense_variant	c.508T>C	p.Phe170Leu	PA0958	oprD	porin D
PA_55	NC_002516	1044961	complex	ATCGCGCGGCTTG	GTCACGGGGCGTT	GTCACGGGGCGTT:122 ATCGCGCGGCTTG:0	CDS	-	354/1332	114/443	missense_variant	c.342_354delCAAGCCGCGCGATinsAACGCCCCGTGAC	p.Lys115Thr	PA0958	oprD	porin D
PA_55	NC_002516	1045007	snp	G	C	C:149 G:0	CDS	-	308/1332	103/443	missense_variant	c.308C>G	p.Thr103Ser	PA0958	oprD	porin D
PA_55	NC_002516	1045188	complex	CG	TC	TC:269 CG:0	CDS	-	127/1332	42/443	missense_variant	c.126_127delCGinsGA	p.Asp43Asn	PA0958	oprD	porin D
PA_56	NC_002516	1044045	snp	G	C	C:68 G:0	CDS	-	1270/1332	424/443	missense_variant	c.1270C>G	p.Gln424Glu	PA0958	oprD	porin D
PA_56	NC_002516	1044062	del	TGCCA	T	T:56 TGCCA:0	CDS	-	1252/1332	417/443	frameshift_variant	c.1249_1252delTGGC	p.Trp417fs	PA0958	oprD	porin D
PA_56	NC_002516	1044108	snp	A	C	C:36 A:0	CDS	-	1207/1332	403/443	missense_variant	c.1207T>G	p.Ser403Ala	PA0958	oprD	porin D
PA_56	NC_002516	1044274	complex	TAG	CAT	CAT:34 TAG:0	CDS	-	1041/1332	347/443	missense_variant	c.1039_1041delCTAinsATG	p.Leu347Met	PA0958	oprD	porin D
PA_56	NC_002516	1044414	complex	GA	CG	CG:15 GA:0	CDS	-	901/1332	300/443	missense_variant	c.900_901delTCinsCG	p.Gln301Glu	PA0958	oprD	porin D
PA_56	NC_002516	1044429	snp	T	G	G:22 T:0	CDS	-	886/1332	296/443	missense_variant	c.886A>C	p.Lys296Gln	PA0958	oprD	porin D
PA_56	NC_002516	1044469	complex	GGCTGCC	CGCGCCG	CGCGCCG:27 GGCTGCC:0	CDS	-	846/1332	280/443	missense_variant	c.840_846delGGCAGCCinsCGGCGCG	p.Ala281Gly	PA0958	oprD	porin D
PA_56	NC_002516	1044487	complex	AGT	GGC	GGC:47 AGT:0	CDS	-	828/1332	276/443	missense_variant	c.826_828delACTinsGCC	p.Thr276Ala	PA0958	oprD	porin D
PA_56	NC_002516	1044530	complex	TTT	GTG	GTG:67 TTT:0	CDS	-	785/1332	261/443	missense_variant	c.783_785delAAAinsCAC	p.Asn262Thr	PA0958	oprD	porin D
PA_56	NC_002516	1044596	snp	C	G	G:79 C:0	CDS	-	719/1332	240/443	missense_variant	c.719G>C	p.Ser240Thr	PA0958	oprD	porin D
PA_56	NC_002516	1044627	complex	CGAG	TCAA	TCAA:69 CGAG:0	CDS	-	688/1332	229/443	missense_variant	c.685_688delCTCGinsTTGA	p.Glu230Lys	PA0958	oprD	porin D
PA_56	NC_002516	1044682	complex	CCCAATGAAATCG	GCCGGCGAAGTCC	GCCGGCGAAGTCC:35 CCCAATGAAATCG:0	CDS	-	633/1332	207/443	missense_variant	c.621_633delCGATTTCATTGGGinsGGACTTCGCCGGC	p.Ile210Ala	PA0958	oprD	porin D
PA_56	NC_002516	1044711	snp	C	G	G:33 C:0	CDS	-	604/1332	202/443	missense_variant	c.604G>C	p.Glu202Gln	PA0958	oprD	porin D
PA_56	NC_002516	1044936	snp	C	G	G:120 C:0	CDS	-	379/1332	127/443	missense_variant	c.379G>C	p.Val127Leu	PA0958	oprD	porin D
PA_56	NC_002516	1045132	complex	GTCCCCGCTGCCGCT	ATCGCCCCGACCTTC	ATCGCCCCGACCTTC:38 GTCCCCGCTGCCGCT:0	CDS	-	183/1332	57/443	missense_variant	c.169_183delAGCGGCAGCGGGGACinsGAAGGTCGGGGCGAT	p.SerGlySer57GluGlyArg	PA0958	oprD	porin D
PA_57	NC_002516	1044045	snp	G	C	C:69 G:0	CDS	-	1270/1332	424/443	missense_variant	c.1270C>G	p.Gln424Glu	PA0958	oprD	porin D
PA_57	NC_002516	1044062	del	TGCCA	T	T:56 TGCCA:0	CDS	-	1252/1332	417/443	frameshift_variant	c.1249_1252delTGGC	p.Trp417fs	PA0958	oprD	porin D
PA_57	NC_002516	1044108	snp	A	C	C:41 A:0	CDS	-	1207/1332	403/443	missense_variant	c.1207T>G	p.Ser403Ala	PA0958	oprD	porin D
PA_57	NC_002516	1044274	complex	TAG	CAT	CAT:52 TAG:0	CDS	-	1041/1332	347/443	missense_variant	c.1039_1041delCTAinsATG	p.Leu347Met	PA0958	oprD	porin D
PA_57	NC_002516	1044364	complex	GCCACCTG	ACCGCCGC	ACCGCCGC:10 GCCACCTG:0	CDS	-	951/1332	315/443	missense_variant	c.944_951delCAGGTGGCinsGCGGCGGT	p.Ala315Gly	PA0958	oprD	porin D
PA_57	NC_002516	1044385	complex	GCG	CTC	CTC:10 GCG:0	CDS	-	930/1332	310/443	missense_variant	c.928_930delCGCinsGAG	p.Arg310Glu	PA0958	oprD	porin D
PA_57	NC_002516	1044414	complex	GA	CG	CG:18 GA:0	CDS	-	901/1332	300/443	missense_variant	c.900_901delTCinsCG	p.Gln301Glu	PA0958	oprD	porin D
PA_57	NC_002516	1044429	snp	T	G	G:22 T:0	CDS	-	886/1332	296/443	missense_variant	c.886A>C	p.Lys296Gln	PA0958	oprD	porin D
PA_57	NC_002516	1044469	complex	GGCTGCC	CGCGCCG	CGCGCCG:27 GGCTGCC:0	CDS	-	846/1332	280/443	missense_variant	c.840_846delGGCAGCCinsCGGCGCG	p.Ala281Gly	PA0958	oprD	porin D
PA_57	NC_002516	1044487	complex	AGT	GGC	GGC:44 AGT:0	CDS	-	828/1332	276/443	missense_variant	c.826_828delACTinsGCC	p.Thr276Ala	PA0958	oprD	porin D
PA_57	NC_002516	1044530	complex	TTT	GTG	GTG:62 TTT:0	CDS	-	785/1332	261/443	missense_variant	c.783_785delAAAinsCAC	p.Asn262Thr	PA0958	oprD	porin D
PA_57	NC_002516	1044596	snp	C	G	G:107 C:0	CDS	-	719/1332	240/443	missense_variant	c.719G>C	p.Ser240Thr	PA0958	oprD	porin D
PA_57	NC_002516	1044627	complex	CGAG	TCAA	TCAA:89 CGAG:0	CDS	-	688/1332	229/443	missense_variant	c.685_688delCTCGinsTTGA	p.Glu230Lys	PA0958	oprD	porin D
PA_57	NC_002516	1044682	complex	CCCAATGAAATCG	GCCGGCGAAGTCC	GCCGGCGAAGTCC:45 CCCAATGAAATCG:0	CDS	-	633/1332	207/443	missense_variant	c.621_633delCGATTTCATTGGGinsGGACTTCGCCGGC	p.Ile210Ala	PA0958	oprD	porin D
PA_57	NC_002516	1044711	snp	C	G	G:47 C:0	CDS	-	604/1332	202/443	missense_variant	c.604G>C	p.Glu202Gln	PA0958	oprD	porin D
PA_57	NC_002516	1044936	snp	C	G	G:124 C:0	CDS	-	379/1332	127/443	missense_variant	c.379G>C	p.Val127Leu	PA0958	oprD	porin D
PA_57	NC_002516	1045132	complex	GTCCCCGCTGCCGCT	ATCGCCCCGACCTTC	ATCGCCCCGACCTTC:55 GTCCCCGCTGCCGCT:0	CDS	-	183/1332	57/443	missense_variant	c.169_183delAGCGGCAGCGGGGACinsGAAGGTCGGGGCGAT	p.SerGlySer57GluGlyArg	PA0958	oprD	porin D
PA_58	NC_002516	1044041	snp	C	G	G:89 C:0	CDS	-	1274/1332	425/443	missense_variant	c.1274G>C	p.Gly425Ala	PA0958	oprD	porin D
PA_58	NC_002516	1044364	complex	GCCACCTG	ACCGCCGC	ACCGCCGC:67 GCCACCTG:0	CDS	-	951/1332	315/443	missense_variant	c.944_951delCAGGTGGCinsGCGGCGGT	p.Ala315Gly	PA0958	oprD	porin D
PA_58	NC_002516	1044385	complex	GCG	CTC	CTC:67 GCG:0	CDS	-	930/1332	310/443	missense_variant	c.928_930delCGCinsGAG	p.Arg310Glu	PA0958	oprD	porin D
PA_58	NC_002516	1044745	complex	TTTGAC	CTTGGT	CTTGGT:24 TTTGAC:0	CDS	-	570/1332	189/443	missense_variant	c.565_570delGTCAAAinsACCAAG	p.Val189Thr	PA0958	oprD	porin D
PA_58	NC_002516	1044757	complex	CGGCTC	GCCCTG	GCCCTG:20 CGGCTC:0	CDS	-	558/1332	185/443	missense_variant	c.553_558delGAGCCGinsCAGGGC	p.GluPro185GlnGly	PA0958	oprD	porin D
PA_58	NC_002516	1044807	snp	A	G	G:44 A:0	CDS	-	508/1332	170/443	missense_variant	c.508T>C	p.Phe170Leu	PA0958	oprD	porin D
PA_58	NC_002516	1044880	complex	GGCGGTCGGTTGC	AG	AG:30 GGCGGTCGGTTGC:0	CDS	-	435/1332	141/443	frameshift_variant&synonymous_variant	c.423_435delGCAACCGACCGCCinsCT	p.Met141fs	PA0958	oprD	porin D
PA_58	NC_002516	1044961	complex	ATCGCGCGGCT	GTCACGGGGCG	GTCACGGGGCG:65 ATCGCGCGGCT:0	CDS	-	354/1332	115/443	missense_variant	c.344_354delAGCCGCGCGATinsCGCCCCGTGAC	p.Lys115Thr	PA0958	oprD	porin D
PA_58	NC_002516	1045003	complex	GCCGG	ACCGC	ACCGC:71 GCCGG:0	CDS	-	312/1332	103/443	missense_variant	c.308_312delCCGGCinsGCGGT	p.Thr103Ser	PA0958	oprD	porin D
PA_59	NC_002516	1044041	snp	C	G	G:107 C:0	CDS	-	1274/1332	425/443	missense_variant	c.1274G>C	p.Gly425Ala	PA0958	oprD	porin D
PA_59	NC_002516	1044364	complex	GCCACCTG	ACCGCCGC	ACCGCCGC:67 GCCACCTG:0	CDS	-	951/1332	315/443	missense_variant	c.944_951delCAGGTGGCinsGCGGCGGT	p.Ala315Gly	PA0958	oprD	porin D
PA_59	NC_002516	1044385	mnp	GCG	CTC	CTC:69 GCG:0	CDS	-	930/1332	310/443	missense_variant	c.928_930delCGCinsGAG	p.Arg310Glu	PA0958	oprD	porin D
PA_59	NC_002516	1044466	snp	G	T	T:140 G:0	CDS	-	849/1332	283/443	stop_gained	c.849C>A	p.Tyr283*	PA0958	oprD	porin D
PA_59	NC_002516	1044745	complex	TTTGAC	CTTGGT	CTTGGT:30 TTTGAC:0	CDS	-	570/1332	189/443	missense_variant	c.565_570delGTCAAAinsACCAAG	p.Val189Thr	PA0958	oprD	porin D
PA_59	NC_002516	1044757	complex	CGGCTC	GCCCTG	GCCCTG:28 CGGCTC:0	CDS	-	558/1332	185/443	missense_variant	c.553_558delGAGCCGinsCAGGGC	p.GluPro185GlnGly	PA0958	oprD	porin D
PA_59	NC_002516	1044807	snp	A	G	G:83 A:0	CDS	-	508/1332	170/443	missense_variant	c.508T>C	p.Phe170Leu	PA0958	oprD	porin D
PA_59	NC_002516	1044961	complex	ATCGCGCGGCT	GTCACGGGGCG	GTCACGGGGCG:104 ATCGCGCGGCT:0	CDS	-	354/1332	115/443	missense_variant	c.344_354delAGCCGCGCGATinsCGCCCCGTGAC	p.Lys115Thr	PA0958	oprD	porin D
PA_59	NC_002516	1045003	complex	GCCGG	ACCGC	ACCGC:137 GCCGG:0	CDS	-	312/1332	103/443	missense_variant	c.308_312delCCGGCinsGCGGT	p.Thr103Ser	PA0958	oprD	porin D
PA_6	NC_002516	1044041	snp	C	G	G:57 C:0	CDS	-	1274/1332	425/443	missense_variant	c.1274G>C	p.Gly425Ala	PA0958	oprD	porin D
PA_6	NC_002516	1044364	complex	GCCACCTG	ACCGCCGC	ACCGCCGC:29 GCCACCTG:0	CDS	-	951/1332	315/443	missense_variant	c.944_951delCAGGTGGCinsGCGGCGGT	p.Ala315Gly	PA0958	oprD	porin D
PA_6	NC_002516	1044385	mnp	GCG	CTC	CTC:29 GCG:0	CDS	-	930/1332	310/443	missense_variant	c.928_930delCGCinsGAG	p.Arg310Glu	PA0958	oprD	porin D
PA_6	NC_002516	1044745	complex	TTTGAC	CTTGGT	CTTGGT:15 TTTGAC:0	CDS	-	570/1332	189/443	missense_variant	c.565_570delGTCAAAinsACCAAG	p.Val189Thr	PA0958	oprD	porin D
PA_6	NC_002516	1044757	complex	CGGCTC	GCCCTG	GCCCTG:14 CGGCTC:0	CDS	-	558/1332	185/443	missense_variant	c.553_558delGAGCCGinsCAGGGC	p.GluPro185GlnGly	PA0958	oprD	porin D
PA_6	NC_002516	1044807	snp	A	G	G:32 A:0	CDS	-	508/1332	170/443	missense_variant	c.508T>C	p.Phe170Leu	PA0958	oprD	porin D
PA_6	NC_002516	1044880	complex	GGCGGTCGGTTGC	AG	AG:37 GGCGGTCGGTTGC:0	CDS	-	435/1332	141/443	frameshift_variant&synonymous_variant	c.423_435delGCAACCGACCGCCinsCT	p.Met141fs	PA0958	oprD	porin D
PA_6	NC_002516	1044961	complex	ATCGCGCGGCT	GTCACGGGGCG	GTCACGGGGCG:54 ATCGCGCGGCT:0	CDS	-	354/1332	115/443	missense_variant	c.344_354delAGCCGCGCGATinsCGCCCCGTGAC	p.Lys115Thr	PA0958	oprD	porin D
PA_6	NC_002516	1045003	complex	GCCGG	ACCGC	ACCGC:59 GCCGG:0	CDS	-	312/1332	103/443	missense_variant	c.308_312delCCGGCinsGCGGT	p.Thr103Ser	PA0958	oprD	porin D
PA_60	NC_002516	1044045	snp	G	C	C:66 G:0	CDS	-	1270/1332	424/443	missense_variant	c.1270C>G	p.Gln424Glu	PA0958	oprD	porin D
PA_60	NC_002516	1044062	del	TGCCA	T	T:53 TGCCA:0	CDS	-	1252/1332	417/443	frameshift_variant	c.1249_1252delTGGC	p.Trp417fs	PA0958	oprD	porin D
PA_60	NC_002516	1044108	snp	A	C	C:41 A:0	CDS	-	1207/1332	403/443	missense_variant	c.1207T>G	p.Ser403Ala	PA0958	oprD	porin D
PA_60	NC_002516	1044274	complex	TAG	CAT	CAT:21 TAG:0	CDS	-	1041/1332	347/443	missense_variant	c.1039_1041delCTAinsATG	p.Leu347Met	PA0958	oprD	porin D
PA_60	NC_002516	1044414	complex	GA	CG	CG:14 GA:0	CDS	-	901/1332	300/443	missense_variant	c.900_901delTCinsCG	p.Gln301Glu	PA0958	oprD	porin D
PA_60	NC_002516	1044429	snp	T	G	G:22 T:0	CDS	-	886/1332	296/443	missense_variant	c.886A>C	p.Lys296Gln	PA0958	oprD	porin D
PA_60	NC_002516	1044469	complex	GGCTGCC	CGCGCCG	CGCGCCG:26 GGCTGCC:0	CDS	-	846/1332	280/443	missense_variant	c.840_846delGGCAGCCinsCGGCGCG	p.Ala281Gly	PA0958	oprD	porin D
PA_60	NC_002516	1044487	complex	AGT	GGC	GGC:35 AGT:0	CDS	-	828/1332	276/443	missense_variant	c.826_828delACTinsGCC	p.Thr276Ala	PA0958	oprD	porin D
PA_60	NC_002516	1044530	complex	TTT	GTG	GTG:53 TTT:0	CDS	-	785/1332	261/443	missense_variant	c.783_785delAAAinsCAC	p.Asn262Thr	PA0958	oprD	porin D
PA_60	NC_002516	1044596	snp	C	G	G:67 C:0	CDS	-	719/1332	240/443	missense_variant	c.719G>C	p.Ser240Thr	PA0958	oprD	porin D
PA_60	NC_002516	1044627	complex	CGAG	TCAA	TCAA:64 CGAG:0	CDS	-	688/1332	229/443	missense_variant	c.685_688delCTCGinsTTGA	p.Glu230Lys	PA0958	oprD	porin D
PA_60	NC_002516	1044682	complex	CCCAATGAAATCG	GCCGGCGAAGTCC	GCCGGCGAAGTCC:36 CCCAATGAAATCG:0	CDS	-	633/1332	207/443	missense_variant	c.621_633delCGATTTCATTGGGinsGGACTTCGCCGGC	p.Ile210Ala	PA0958	oprD	porin D
PA_60	NC_002516	1044711	snp	C	G	G:35 C:0	CDS	-	604/1332	202/443	missense_variant	c.604G>C	p.Glu202Gln	PA0958	oprD	porin D
PA_60	NC_002516	1044936	snp	C	G	G:82 C:0	CDS	-	379/1332	127/443	missense_variant	c.379G>C	p.Val127Leu	PA0958	oprD	porin D
PA_60	NC_002516	1045132	complex	GTCCCCGCTGCCGCT	ATCGCCCCGACCTTC	ATCGCCCCGACCTTC:34 GTCCCCGCTGCCGCT:0	CDS	-	183/1332	57/443	missense_variant	c.169_183delAGCGGCAGCGGGGACinsGAAGGTCGGGGCGAT	p.SerGlySer57GluGlyArg	PA0958	oprD	porin D
PA_61	NC_002516	1044041	snp	C	G	G:76 C:0	CDS	-	1274/1332	425/443	missense_variant	c.1274G>C	p.Gly425Ala	PA0958	oprD	porin D
PA_61	NC_002516	1044364	complex	GCCACCTG	ACCGCCGC	ACCGCCGC:40 GCCACCTG:0	CDS	-	951/1332	315/443	missense_variant	c.944_951delCAGGTGGCinsGCGGCGGT	p.Ala315Gly	PA0958	oprD	porin D
PA_61	NC_002516	1044385	complex	GCG	CTC	CTC:40 GCG:0	CDS	-	930/1332	310/443	missense_variant	c.928_930delCGCinsGAG	p.Arg310Glu	PA0958	oprD	porin D
PA_61	NC_002516	1044745	complex	TTTGAC	CTTGGT	CTTGGT:16 TTTGAC:0	CDS	-	570/1332	189/443	missense_variant	c.565_570delGTCAAAinsACCAAG	p.Val189Thr	PA0958	oprD	porin D
PA_61	NC_002516	1044757	complex	CGGCTC	GCCCTG	GCCCTG:15 CGGCTC:0	CDS	-	558/1332	185/443	missense_variant	c.553_558delGAGCCGinsCAGGGC	p.GluPro185GlnGly	PA0958	oprD	porin D
PA_61	NC_002516	1044807	snp	A	G	G:57 A:0	CDS	-	508/1332	170/443	missense_variant	c.508T>C	p.Phe170Leu	PA0958	oprD	porin D
PA_61	NC_002516	1044961	complex	ATCGCGCGGCT	GTCACGGGGCG	GTCACGGGGCG:64 ATCGCGCGGCT:0	CDS	-	354/1332	115/443	missense_variant	c.344_354delAGCCGCGCGATinsCGCCCCGTGAC	p.Lys115Thr	PA0958	oprD	porin D
PA_61	NC_002516	1045003	complex	GCCGG	ACCGC	ACCGC:85 GCCGG:0	CDS	-	312/1332	103/443	missense_variant	c.308_312delCCGGCinsGCGGT	p.Thr103Ser	PA0958	oprD	porin D
PA_62	NC_002516	1044232	complex	ATAGCGGAC	GTAACGCAG	GTAACGCAG:22 ATAGCGGAC:0	CDS	-	1083/1332	359/443	missense_variant	c.1075_1083delGTCCGCTATinsCTGCGTTAC	p.Val359Leu	PA0958	oprD	porin D
PA_62	NC_002516	1044387	snp	G	C	C:38 G:0	CDS	-	928/1332	310/443	missense_variant	c.928C>G	p.Arg310Gly	PA0958	oprD	porin D
PA_62	NC_002516	1044414	complex	GA	CG	CG:23 GA:0	CDS	-	901/1332	300/443	missense_variant	c.900_901delTCinsCG	p.Gln301Glu	PA0958	oprD	porin D
PA_62	NC_002516	1044429	snp	T	G	G:24 T:0	CDS	-	886/1332	296/443	missense_variant	c.886A>C	p.Lys296Gln	PA0958	oprD	porin D
PA_62	NC_002516	1044516	snp	C	A	A:31 C:0	CDS	-	799/1332	267/443	missense_variant	c.799G>T	p.Ala267Ser	PA0958	oprD	porin D
PA_62	NC_002516	1044526	complex	ATCGTTT	GTCGGTG	GTCGGTG:28 ATCGTTT:0	CDS	-	789/1332	261/443	missense_variant	c.783_789delAAACGATinsCACCGAC	p.Asn262Thr	PA0958	oprD	porin D
PA_62	NC_002516	1044596	snp	C	G	G:40 C:0	CDS	-	719/1332	240/443	missense_variant	c.719G>C	p.Ser240Thr	PA0958	oprD	porin D
PA_62	NC_002516	1044627	complex	CGAGTTCG	TCAGCTCT	TCAGCTCT:38 CGAGTTCG:0	CDS	-	688/1332	227/443	missense_variant	c.681_688delCGAACTCGinsAGAGCTGA	p.Glu230Lys	PA0958	oprD	porin D
PA_62	NC_002516	1044682	complex	CCCAATGAAA	GCCAGCGAAG	GCCAGCGAAG:54 CCCAATGAAA:0	CDS	-	633/1332	208/443	missense_variant	c.624_633delTTTCATTGGGinsCTTCGCTGGC	p.Ile210Ala	PA0958	oprD	porin D
PA_62	NC_002516	1044711	complex	CGCCT	GGCCG	GGCCG:57 CGCCT:0	CDS	-	604/1332	200/443	missense_variant	c.600_604delAGGCGinsCGGCC	p.Glu202Gln	PA0958	oprD	porin D
PA_62	NC_002516	1045132	complex	GTCCCCGCTGCCGCT	ATCACCCCGACCTTC	ATCACCCCGACCTTC:29 GTCCCCGCTGCCGCT:0	CDS	-	183/1332	57/443	missense_variant	c.169_183delAGCGGCAGCGGGGACinsGAAGGTCGGGGTGAT	p.SerGlySer57GluGlyArg	PA0958	oprD	porin D
PA_62	NC_002516	1045188	complex	CG	TC	TC:61 CG:0	CDS	-	127/1332	42/443	missense_variant	c.126_127delCGinsGA	p.Asp43Asn	PA0958	oprD	porin D
PA_64	NC_002516	1044045	snp	G	C	C:50 G:0	CDS	-	1270/1332	424/443	missense_variant	c.1270C>G	p.Gln424Glu	PA0958	oprD	porin D
PA_64	NC_002516	1044108	snp	A	C	C:31 A:0	CDS	-	1207/1332	403/443	missense_variant	c.1207T>G	p.Ser403Ala	PA0958	oprD	porin D
PA_64	NC_002516	1044274	complex	TAG	CAT	CAT:25 TAG:0	CDS	-	1041/1332	347/443	missense_variant	c.1039_1041delCTAinsATG	p.Leu347Met	PA0958	oprD	porin D
PA_64	NC_002516	1044364	complex	GCCACCTG	ACCGCCGC	ACCGCCGC:11 GCCACCTG:0	CDS	-	951/1332	315/443	missense_variant	c.944_951delCAGGTGGCinsGCGGCGGT	p.Ala315Gly	PA0958	oprD	porin D
PA_64	NC_002516	1044385	complex	GCG	CTC	CTC:11 GCG:0	CDS	-	930/1332	310/443	missense_variant	c.928_930delCGCinsGAG	p.Arg310Glu	PA0958	oprD	porin D
PA_64	NC_002516	1044414	complex	GA	CG	CG:17 GA:0	CDS	-	901/1332	300/443	missense_variant	c.900_901delTCinsCG	p.Gln301Glu	PA0958	oprD	porin D
PA_64	NC_002516	1044429	snp	T	G	G:24 T:0	CDS	-	886/1332	296/443	missense_variant	c.886A>C	p.Lys296Gln	PA0958	oprD	porin D
PA_64	NC_002516	1044469	complex	GGCTGCC	CGCGCCG	CGCGCCG:26 GGCTGCC:0	CDS	-	846/1332	280/443	missense_variant	c.840_846delGGCAGCCinsCGGCGCG	p.Ala281Gly	PA0958	oprD	porin D
PA_64	NC_002516	1044487	complex	AGT	GGC	GGC:32 AGT:0	CDS	-	828/1332	276/443	missense_variant	c.826_828delACTinsGCC	p.Thr276Ala	PA0958	oprD	porin D
PA_64	NC_002516	1044530	complex	TTT	GTG	GTG:59 TTT:0	CDS	-	785/1332	261/443	missense_variant	c.783_785delAAAinsCAC	p.Asn262Thr	PA0958	oprD	porin D
PA_64	NC_002516	1044596	snp	C	G	G:67 C:0	CDS	-	719/1332	240/443	missense_variant	c.719G>C	p.Ser240Thr	PA0958	oprD	porin D
PA_64	NC_002516	1044627	complex	CGAG	TCAA	TCAA:64 CGAG:0	CDS	-	688/1332	229/443	missense_variant	c.685_688delCTCGinsTTGA	p.Glu230Lys	PA0958	oprD	porin D
PA_64	NC_002516	1044682	complex	CCCAATGAAATCG	GCCGGCGAAGTCC	GCCGGCGAAGTCC:24 CCCAATGAAATCG:0	CDS	-	633/1332	207/443	missense_variant	c.621_633delCGATTTCATTGGGinsGGACTTCGCCGGC	p.Ile210Ala	PA0958	oprD	porin D
PA_64	NC_002516	1044711	snp	C	G	G:24 C:0	CDS	-	604/1332	202/443	missense_variant	c.604G>C	p.Glu202Gln	PA0958	oprD	porin D
PA_64	NC_002516	1044936	snp	C	G	G:90 C:0	CDS	-	379/1332	127/443	missense_variant	c.379G>C	p.Val127Leu	PA0958	oprD	porin D
PA_64	NC_002516	1045132	complex	GTCCCCGCTGCCGCT	ATCGCCCCGACCTTC	ATCGCCCCGACCTTC:27 GTCCCCGCTGCCGCT:0	CDS	-	183/1332	57/443	missense_variant	c.169_183delAGCGGCAGCGGGGACinsGAAGGTCGGGGCGAT	p.SerGlySer57GluGlyArg	PA0958	oprD	porin D
PA_65	NC_002516	1044041	snp	C	G	G:87 C:0	CDS	-	1274/1332	425/443	missense_variant	c.1274G>C	p.Gly425Ala	PA0958	oprD	porin D
PA_65	NC_002516	1044364	complex	GCCACCTG	ACCGCCGC	ACCGCCGC:54 GCCACCTG:0	CDS	-	951/1332	315/443	missense_variant	c.944_951delCAGGTGGCinsGCGGCGGT	p.Ala315Gly	PA0958	oprD	porin D
PA_65	NC_002516	1044385	complex	GCG	CTC	CTC:54 GCG:0	CDS	-	930/1332	310/443	missense_variant	c.928_930delCGCinsGAG	p.Arg310Glu	PA0958	oprD	porin D
PA_65	NC_002516	1044745	complex	TTTGAC	CTTGGT	CTTGGT:34 TTTGAC:0	CDS	-	570/1332	189/443	missense_variant	c.565_570delGTCAAAinsACCAAG	p.Val189Thr	PA0958	oprD	porin D
PA_65	NC_002516	1044757	complex	CGGCTC	GCCCTG	GCCCTG:30 CGGCTC:0	CDS	-	558/1332	185/443	missense_variant	c.553_558delGAGCCGinsCAGGGC	p.GluPro185GlnGly	PA0958	oprD	porin D
PA_65	NC_002516	1044807	snp	A	G	G:73 A:0	CDS	-	508/1332	170/443	missense_variant	c.508T>C	p.Phe170Leu	PA0958	oprD	porin D
PA_65	NC_002516	1044961	complex	ATCGCGCGGCT	GTCACGGGGCG	GTCACGGGGCG:72 ATCGCGCGGCT:0	CDS	-	354/1332	115/443	missense_variant	c.344_354delAGCCGCGCGATinsCGCCCCGTGAC	p.Lys115Thr	PA0958	oprD	porin D
PA_65	NC_002516	1045003	complex	GCCGG	ACCGC	ACCGC:81 GCCGG:0	CDS	-	312/1332	103/443	missense_variant	c.308_312delCCGGCinsGCGGT	p.Thr103Ser	PA0958	oprD	porin D
PA_66	NC_002516	1044109	ins	C	CG	CG:51 C:0	CDS	-	1205/1332	402/443	frameshift_variant	c.1205_1206insC	p.Gln402fs	PA0958	oprD	porin D
PA_66	NC_002516	1044232	complex	ATAGCGGAC	GTAACGCAG	GTAACGCAG:15 ATAGCGGAC:0	CDS	-	1083/1332	359/443	missense_variant	c.1075_1083delGTCCGCTATinsCTGCGTTAC	p.Val359Leu	PA0958	oprD	porin D
PA_66	NC_002516	1044387	snp	G	C	C:31 G:0	CDS	-	928/1332	310/443	missense_variant	c.928C>G	p.Arg310Gly	PA0958	oprD	porin D
PA_66	NC_002516	1044414	complex	GA	CG	CG:27 GA:0	CDS	-	901/1332	300/443	missense_variant	c.900_901delTCinsCG	p.Gln301Glu	PA0958	oprD	porin D
PA_66	NC_002516	1044429	snp	T	G	G:31 T:0	CDS	-	886/1332	296/443	missense_variant	c.886A>C	p.Lys296Gln	PA0958	oprD	porin D
PA_66	NC_002516	1044463	complex	AGTGTAGGCTG	GGTATACGCGC	GGTATACGCGC:16 AGTGTAGGCTG:0	CDS	-	852/1332	281/443	missense_variant	c.842_852delCAGCCTACACTinsGCGCGTATACC	p.Ala281Gly	PA0958	oprD	porin D
PA_66	NC_002516	1044516	snp	C	A	A:50 C:0	CDS	-	799/1332	267/443	missense_variant	c.799G>T	p.Ala267Ser	PA0958	oprD	porin D
PA_66	NC_002516	1044526	complex	ATCGTTT	GTCGGTG	GTCGGTG:45 ATCGTTT:0	CDS	-	789/1332	261/443	missense_variant	c.783_789delAAACGATinsCACCGAC	p.Asn262Thr	PA0958	oprD	porin D
PA_66	NC_002516	1044596	snp	C	G	G:49 C:0	CDS	-	719/1332	240/443	missense_variant	c.719G>C	p.Ser240Thr	PA0958	oprD	porin D
PA_66	NC_002516	1044627	complex	CGAGTTCG	TCAGCTCT	TCAGCTCT:50 CGAGTTCG:0	CDS	-	688/1332	227/443	missense_variant	c.681_688delCGAACTCGinsAGAGCTGA	p.Glu230Lys	PA0958	oprD	porin D
PA_66	NC_002516	1044682	complex	CCCAATGAAA	GCCAGCGAAG	GCCAGCGAAG:45 CCCAATGAAA:0	CDS	-	633/1332	208/443	missense_variant	c.624_633delTTTCATTGGGinsCTTCGCTGGC	p.Ile210Ala	PA0958	oprD	porin D
PA_66	NC_002516	1044711	complex	CGCCT	GGCCG	GGCCG:46 CGCCT:0	CDS	-	604/1332	200/443	missense_variant	c.600_604delAGGCGinsCGGCC	p.Glu202Gln	PA0958	oprD	porin D
PA_66	NC_002516	1045132	complex	GTCCCCGCTGCCGCT	ATCACCCCGACCTTC	ATCACCCCGACCTTC:40 GTCCCCGCTGCCGCT:0	CDS	-	183/1332	57/443	missense_variant	c.169_183delAGCGGCAGCGGGGACinsGAAGGTCGGGGTGAT	p.SerGlySer57GluGlyArg	PA0958	oprD	porin D
PA_66	NC_002516	1045188	complex	CG	TC	TC:83 CG:0	CDS	-	127/1332	42/443	missense_variant	c.126_127delCGinsGA	p.Asp43Asn	PA0958	oprD	porin D
PA_67	NC_002516	1044936	snp	C	G	G:78 C:0	CDS	-	379/1332	127/443	missense_variant	c.379G>C	p.Val127Leu	PA0958	oprD	porin D
PA_67	NC_002516	1045105	del	GA	G	G:72 GA:0	CDS	-	209/1332	70/443	frameshift_variant	c.209delT	p.Leu70fs	PA0958	oprD	porin D
PA_69	NC_002516	1044040	complex	GCCCTG	ACCTTC	ACCTTC:58 GCCCTG:0	CDS	-	1275/1332	424/443	missense_variant	c.1270_1275delCAGGGCinsGAAGGT	p.Gln424Glu	PA0958	oprD	porin D
PA_69	NC_002516	1044108	snp	A	C	C:38 A:0	CDS	-	1207/1332	403/443	missense_variant	c.1207T>G	p.Ser403Ala	PA0958	oprD	porin D
PA_69	NC_002516	1044274	complex	TAG	CAT	CAT:18 TAG:0	CDS	-	1041/1332	347/443	missense_variant	c.1039_1041delCTAinsATG	p.Leu347Met	PA0958	oprD	porin D
PA_69	NC_002516	1044429	snp	T	G	G:10 T:0	CDS	-	886/1332	296/443	missense_variant	c.886A>C	p.Lys296Gln	PA0958	oprD	porin D
PA_69	NC_002516	1044469	complex	GGCTGCC	CGCGCCG	CGCGCCG:21 GGCTGCC:0	CDS	-	846/1332	280/443	missense_variant	c.840_846delGGCAGCCinsCGGCGCG	p.Ala281Gly	PA0958	oprD	porin D
PA_69	NC_002516	1044487	complex	AGT	GGC	GGC:32 AGT:0	CDS	-	828/1332	276/443	missense_variant	c.826_828delACTinsGCC	p.Thr276Ala	PA0958	oprD	porin D
PA_69	NC_002516	1044530	complex	TTT	GTG	GTG:39 TTT:0	CDS	-	785/1332	261/443	missense_variant	c.783_785delAAAinsCAC	p.Asn262Thr	PA0958	oprD	porin D
PA_69	NC_002516	1044596	snp	C	G	G:49 C:0	CDS	-	719/1332	240/443	missense_variant	c.719G>C	p.Ser240Thr	PA0958	oprD	porin D
PA_69	NC_002516	1044627	complex	CGAG	TCAA	TCAA:49 CGAG:0	CDS	-	688/1332	229/443	missense_variant	c.685_688delCTCGinsTTGA	p.Glu230Lys	PA0958	oprD	porin D
PA_69	NC_002516	1044682	complex	CCCAATGAAATCG	GCCGGCGAAGTCC	GCCGGCGAAGTCC:16 CCCAATGAAATCG:0	CDS	-	633/1332	207/443	missense_variant	c.621_633delCGATTTCATTGGGinsGGACTTCGCCGGC	p.Ile210Ala	PA0958	oprD	porin D
PA_69	NC_002516	1044711	complex	CG	GA	GA:19 CG:0	CDS	-	604/1332	201/443	missense_variant	c.603_604delCGinsTC	p.Glu202Gln	PA0958	oprD	porin D
PA_69	NC_002516	1044936	snp	C	G	G:109 C:0	CDS	-	379/1332	127/443	missense_variant	c.379G>C	p.Val127Leu	PA0958	oprD	porin D
PA_7	NC_002516	1044936	snp	C	G	G:49 C:0	CDS	-	379/1332	127/443	missense_variant	c.379G>C	p.Val127Leu	PA0958	oprD	porin D
PA_7	NC_002516	1045105	del	GA	G	G:75 GA:0	CDS	-	209/1332	70/443	frameshift_variant	c.209delT	p.Leu70fs	PA0958	oprD	porin D
PA_70	NC_002516	1044041	snp	C	G	G:85 C:0	CDS	-	1274/1332	425/443	missense_variant	c.1274G>C	p.Gly425Ala	PA0958	oprD	porin D
PA_70	NC_002516	1044298	snp	C	T	T:91 C:0	CDS	-	1017/1332	339/443	stop_gained	c.1017G>A	p.Trp339*	PA0958	oprD	porin D
PA_70	NC_002516	1044364	complex	GCCACCTG	ACCGCCGC	ACCGCCGC:52 GCCACCTG:0	CDS	-	951/1332	315/443	missense_variant	c.944_951delCAGGTGGCinsGCGGCGGT	p.Ala315Gly	PA0958	oprD	porin D
PA_70	NC_002516	1044385	complex	GCG	CTC	CTC:52 GCG:0	CDS	-	930/1332	310/443	missense_variant	c.928_930delCGCinsGAG	p.Arg310Glu	PA0958	oprD	porin D
PA_70	NC_002516	1044745	complex	TTTGAC	CTTGGT	CTTGGT:19 TTTGAC:0	CDS	-	570/1332	189/443	missense_variant	c.565_570delGTCAAAinsACCAAG	p.Val189Thr	PA0958	oprD	porin D
PA_70	NC_002516	1044757	complex	CGGCTC	GCCCTG	GCCCTG:16 CGGCTC:0	CDS	-	558/1332	185/443	missense_variant	c.553_558delGAGCCGinsCAGGGC	p.GluPro185GlnGly	PA0958	oprD	porin D
PA_70	NC_002516	1044807	snp	A	G	G:44 A:0	CDS	-	508/1332	170/443	missense_variant	c.508T>C	p.Phe170Leu	PA0958	oprD	porin D
PA_70	NC_002516	1044961	complex	ATCGCGCGGCT	GTCACGGGGCG	GTCACGGGGCG:61 ATCGCGCGGCT:0	CDS	-	354/1332	115/443	missense_variant	c.344_354delAGCCGCGCGATinsCGCCCCGTGAC	p.Lys115Thr	PA0958	oprD	porin D
PA_70	NC_002516	1045003	complex	GCCGG	ACCGC	ACCGC:70 GCCGG:0	CDS	-	312/1332	103/443	missense_variant	c.308_312delCCGGCinsGCGGT	p.Thr103Ser	PA0958	oprD	porin D
PA_71	NC_002516	1044041	snp	C	G	G:70 C:0	CDS	-	1274/1332	425/443	missense_variant	c.1274G>C	p.Gly425Ala	PA0958	oprD	porin D
PA_71	NC_002516	1044109	ins	C	CG	CG:71 C:0	CDS	-	1205/1332	402/443	frameshift_variant	c.1205_1206insC	p.Gln402fs	PA0958	oprD	porin D
PA_71	NC_002516	1044364	complex	GCCACCTG	ACCGCCGC	ACCGCCGC:42 GCCACCTG:0	CDS	-	951/1332	315/443	missense_variant	c.944_951delCAGGTGGCinsGCGGCGGT	p.Ala315Gly	PA0958	oprD	porin D
PA_71	NC_002516	1044385	complex	GCG	CTC	CTC:42 GCG:0	CDS	-	930/1332	310/443	missense_variant	c.928_930delCGCinsGAG	p.Arg310Glu	PA0958	oprD	porin D
PA_71	NC_002516	1044745	complex	TTTGAC	CTTGGT	CTTGGT:18 TTTGAC:0	CDS	-	570/1332	189/443	missense_variant	c.565_570delGTCAAAinsACCAAG	p.Val189Thr	PA0958	oprD	porin D
PA_71	NC_002516	1044757	complex	CGGCTC	GCCCTG	GCCCTG:16 CGGCTC:0	CDS	-	558/1332	185/443	missense_variant	c.553_558delGAGCCGinsCAGGGC	p.GluPro185GlnGly	PA0958	oprD	porin D
PA_71	NC_002516	1044807	snp	A	G	G:47 A:0	CDS	-	508/1332	170/443	missense_variant	c.508T>C	p.Phe170Leu	PA0958	oprD	porin D
PA_71	NC_002516	1044961	complex	ATCGCGCGGCT	GTCACGGGGCG	GTCACGGGGCG:58 ATCGCGCGGCT:0	CDS	-	354/1332	115/443	missense_variant	c.344_354delAGCCGCGCGATinsCGCCCCGTGAC	p.Lys115Thr	PA0958	oprD	porin D
PA_71	NC_002516	1045003	complex	GCCGG	ACCGC	ACCGC:63 GCCGG:0	CDS	-	312/1332	103/443	missense_variant	c.308_312delCCGGCinsGCGGT	p.Thr103Ser	PA0958	oprD	porin D
PA_72	NC_002516	1044040	complex	GCCCTG	ACCTTC	ACCTTC:73 GCCCTG:0	CDS	-	1275/1332	424/443	missense_variant	c.1270_1275delCAGGGCinsGAAGGT	p.Gln424Glu	PA0958	oprD	porin D
PA_72	NC_002516	1044108	snp	A	C	C:41 A:0	CDS	-	1207/1332	403/443	missense_variant	c.1207T>G	p.Ser403Ala	PA0958	oprD	porin D
PA_72	NC_002516	1044274	complex	TAG	CAT	CAT:19 TAG:0	CDS	-	1041/1332	347/443	missense_variant	c.1039_1041delCTAinsATG	p.Leu347Met	PA0958	oprD	porin D
PA_72	NC_002516	1044429	snp	T	G	G:20 T:0	CDS	-	886/1332	296/443	missense_variant	c.886A>C	p.Lys296Gln	PA0958	oprD	porin D
PA_72	NC_002516	1044469	complex	GGCTGCC	CGCGCCG	CGCGCCG:28 GGCTGCC:0	CDS	-	846/1332	280/443	missense_variant	c.840_846delGGCAGCCinsCGGCGCG	p.Ala281Gly	PA0958	oprD	porin D
PA_72	NC_002516	1044487	complex	AGT	GGC	GGC:38 AGT:0	CDS	-	828/1332	276/443	missense_variant	c.826_828delACTinsGCC	p.Thr276Ala	PA0958	oprD	porin D
PA_72	NC_002516	1044530	complex	TTT	GTG	GTG:54 TTT:0	CDS	-	785/1332	261/443	missense_variant	c.783_785delAAAinsCAC	p.Asn262Thr	PA0958	oprD	porin D
PA_72	NC_002516	1044596	snp	C	G	G:74 C:0	CDS	-	719/1332	240/443	missense_variant	c.719G>C	p.Ser240Thr	PA0958	oprD	porin D
PA_72	NC_002516	1044627	complex	CGAG	TCAA	TCAA:59 CGAG:0	CDS	-	688/1332	229/443	missense_variant	c.685_688delCTCGinsTTGA	p.Glu230Lys	PA0958	oprD	porin D
PA_72	NC_002516	1044682	complex	CCCAATGAAATCG	GCCGGCGAAGTCC	GCCGGCGAAGTCC:19 CCCAATGAAATCG:0	CDS	-	633/1332	207/443	missense_variant	c.621_633delCGATTTCATTGGGinsGGACTTCGCCGGC	p.Ile210Ala	PA0958	oprD	porin D
PA_72	NC_002516	1044711	complex	CG	GA	GA:20 CG:0	CDS	-	604/1332	201/443	missense_variant	c.603_604delCGinsTC	p.Glu202Gln	PA0958	oprD	porin D
PA_72	NC_002516	1044936	snp	C	G	G:96 C:0	CDS	-	379/1332	127/443	missense_variant	c.379G>C	p.Val127Leu	PA0958	oprD	porin D
PA_74	NC_002516	1044041	snp	C	G	G:105 C:0	CDS	-	1274/1332	425/443	missense_variant	c.1274G>C	p.Gly425Ala	PA0958	oprD	porin D
PA_74	NC_002516	1044364	complex	GCCACCTG	ACCGCCGC	ACCGCCGC:57 GCCACCTG:0	CDS	-	951/1332	315/443	missense_variant	c.944_951delCAGGTGGCinsGCGGCGGT	p.Ala315Gly	PA0958	oprD	porin D
PA_74	NC_002516	1044385	complex	GCG	CTC	CTC:57 GCG:0	CDS	-	930/1332	310/443	missense_variant	c.928_930delCGCinsGAG	p.Arg310Glu	PA0958	oprD	porin D
PA_74	NC_002516	1044745	complex	TTTGAC	CTTGGT	CTTGGT:18 TTTGAC:0	CDS	-	570/1332	189/443	missense_variant	c.565_570delGTCAAAinsACCAAG	p.Val189Thr	PA0958	oprD	porin D
PA_74	NC_002516	1044757	complex	CGGCTC	GCCCTG	GCCCTG:16 CGGCTC:0	CDS	-	558/1332	185/443	missense_variant	c.553_558delGAGCCGinsCAGGGC	p.GluPro185GlnGly	PA0958	oprD	porin D
PA_74	NC_002516	1044807	snp	A	G	G:41 A:0	CDS	-	508/1332	170/443	missense_variant	c.508T>C	p.Phe170Leu	PA0958	oprD	porin D
PA_74	NC_002516	1044880	complex	GGCGGTCGGTTGC	AG	AG:49 GGCGGTCGGTTGC:0	CDS	-	435/1332	141/443	frameshift_variant&synonymous_variant	c.423_435delGCAACCGACCGCCinsCT	p.Met141fs	PA0958	oprD	porin D
PA_74	NC_002516	1044961	complex	ATCGCGCGGCT	GTCACGGGGCG	GTCACGGGGCG:64 ATCGCGCGGCT:0	CDS	-	354/1332	115/443	missense_variant	c.344_354delAGCCGCGCGATinsCGCCCCGTGAC	p.Lys115Thr	PA0958	oprD	porin D
PA_74	NC_002516	1045003	complex	GCCGG	ACCGC	ACCGC:82 GCCGG:0	CDS	-	312/1332	103/443	missense_variant	c.308_312delCCGGCinsGCGGT	p.Thr103Ser	PA0958	oprD	porin D
PA_75	NC_002516	1044041	snp	C	G	G:73 C:0	CDS	-	1274/1332	425/443	missense_variant	c.1274G>C	p.Gly425Ala	PA0958	oprD	porin D
PA_75	NC_002516	1044109	ins	C	CG	CG:70 C:0	CDS	-	1205/1332	402/443	frameshift_variant	c.1205_1206insC	p.Gln402fs	PA0958	oprD	porin D
PA_75	NC_002516	1044364	complex	GCCACCTG	ACCGCCGC	ACCGCCGC:56 GCCACCTG:0	CDS	-	951/1332	315/443	missense_variant	c.944_951delCAGGTGGCinsGCGGCGGT	p.Ala315Gly	PA0958	oprD	porin D
PA_75	NC_002516	1044385	mnp	GCG	CTC	CTC:56 GCG:0	CDS	-	930/1332	310/443	missense_variant	c.928_930delCGCinsGAG	p.Arg310Glu	PA0958	oprD	porin D
PA_75	NC_002516	1044745	complex	TTTGAC	CTTGGT	CTTGGT:12 TTTGAC:0	CDS	-	570/1332	189/443	missense_variant	c.565_570delGTCAAAinsACCAAG	p.Val189Thr	PA0958	oprD	porin D
PA_75	NC_002516	1044757	complex	CGGCTC	GCCCTG	GCCCTG:10 CGGCTC:0	CDS	-	558/1332	185/443	missense_variant	c.553_558delGAGCCGinsCAGGGC	p.GluPro185GlnGly	PA0958	oprD	porin D
PA_75	NC_002516	1044807	snp	A	G	G:28 A:0	CDS	-	508/1332	170/443	missense_variant	c.508T>C	p.Phe170Leu	PA0958	oprD	porin D
PA_75	NC_002516	1044961	complex	ATCGCGCGGCT	GTCACGGGGCG	GTCACGGGGCG:58 ATCGCGCGGCT:0	CDS	-	354/1332	115/443	missense_variant	c.344_354delAGCCGCGCGATinsCGCCCCGTGAC	p.Lys115Thr	PA0958	oprD	porin D
PA_75	NC_002516	1045003	complex	GCCGG	ACCGC	ACCGC:72 GCCGG:0	CDS	-	312/1332	103/443	missense_variant	c.308_312delCCGGCinsGCGGT	p.Thr103Ser	PA0958	oprD	porin D
PA_76	NC_002516	1044045	snp	G	C	C:41 G:0	CDS	-	1270/1332	424/443	missense_variant	c.1270C>G	p.Gln424Glu	PA0958	oprD	porin D
PA_76	NC_002516	1044062	del	TGCCA	T	T:31 TGCCA:0	CDS	-	1252/1332	417/443	frameshift_variant	c.1249_1252delTGGC	p.Trp417fs	PA0958	oprD	porin D
PA_76	NC_002516	1044108	snp	A	C	C:25 A:0	CDS	-	1207/1332	403/443	missense_variant	c.1207T>G	p.Ser403Ala	PA0958	oprD	porin D
PA_76	NC_002516	1044274	complex	TAG	CAT	CAT:14 TAG:0	CDS	-	1041/1332	347/443	missense_variant	c.1039_1041delCTAinsATG	p.Leu347Met	PA0958	oprD	porin D
PA_76	NC_002516	1044429	snp	T	G	G:16 T:0	CDS	-	886/1332	296/443	missense_variant	c.886A>C	p.Lys296Gln	PA0958	oprD	porin D
PA_76	NC_002516	1044469	complex	GGCTGCC	CGCGCCG	CGCGCCG:16 GGCTGCC:0	CDS	-	846/1332	280/443	missense_variant	c.840_846delGGCAGCCinsCGGCGCG	p.Ala281Gly	PA0958	oprD	porin D
PA_76	NC_002516	1044487	complex	AGT	GGC	GGC:29 AGT:0	CDS	-	828/1332	276/443	missense_variant	c.826_828delACTinsGCC	p.Thr276Ala	PA0958	oprD	porin D
PA_76	NC_002516	1044530	complex	TTT	GTG	GTG:40 TTT:0	CDS	-	785/1332	261/443	missense_variant	c.783_785delAAAinsCAC	p.Asn262Thr	PA0958	oprD	porin D
PA_76	NC_002516	1044596	snp	C	G	G:47 C:0	CDS	-	719/1332	240/443	missense_variant	c.719G>C	p.Ser240Thr	PA0958	oprD	porin D
PA_76	NC_002516	1044627	complex	CGAG	TCAA	TCAA:45 CGAG:0	CDS	-	688/1332	229/443	missense_variant	c.685_688delCTCGinsTTGA	p.Glu230Lys	PA0958	oprD	porin D
PA_76	NC_002516	1044682	complex	CCCAATGAAATCG	GCCGGCGAAGTCC	GCCGGCGAAGTCC:12 CCCAATGAAATCG:0	CDS	-	633/1332	207/443	missense_variant	c.621_633delCGATTTCATTGGGinsGGACTTCGCCGGC	p.Ile210Ala	PA0958	oprD	porin D
PA_76	NC_002516	1044711	snp	C	G	G:13 C:0	CDS	-	604/1332	202/443	missense_variant	c.604G>C	p.Glu202Gln	PA0958	oprD	porin D
PA_76	NC_002516	1044936	snp	C	G	G:56 C:0	CDS	-	379/1332	127/443	missense_variant	c.379G>C	p.Val127Leu	PA0958	oprD	porin D
PA_76	NC_002516	1045132	complex	GTCCCCGCTGCCGCT	ATCGCCCCGACCTTC	ATCGCCCCGACCTTC:35 GTCCCCGCTGCCGCT:0	CDS	-	183/1332	57/443	missense_variant	c.169_183delAGCGGCAGCGGGGACinsGAAGGTCGGGGCGAT	p.SerGlySer57GluGlyArg	PA0958	oprD	porin D
PA_77	NC_002516	1044045	snp	G	C	C:58 G:0	CDS	-	1270/1332	424/443	missense_variant	c.1270C>G	p.Gln424Glu	PA0958	oprD	porin D
PA_77	NC_002516	1044062	del	TGCCA	T	T:42 TGCCA:0	CDS	-	1252/1332	417/443	frameshift_variant	c.1249_1252delTGGC	p.Trp417fs	PA0958	oprD	porin D
PA_77	NC_002516	1044108	snp	A	C	C:44 A:0	CDS	-	1207/1332	403/443	missense_variant	c.1207T>G	p.Ser403Ala	PA0958	oprD	porin D
PA_77	NC_002516	1044274	complex	TAG	CAT	CAT:24 TAG:0	CDS	-	1041/1332	347/443	missense_variant	c.1039_1041delCTAinsATG	p.Leu347Met	PA0958	oprD	porin D
PA_77	NC_002516	1044429	snp	T	G	G:23 T:0	CDS	-	886/1332	296/443	missense_variant	c.886A>C	p.Lys296Gln	PA0958	oprD	porin D
PA_77	NC_002516	1044469	complex	GGCTGCC	CGCGCCG	CGCGCCG:36 GGCTGCC:0	CDS	-	846/1332	280/443	missense_variant	c.840_846delGGCAGCCinsCGGCGCG	p.Ala281Gly	PA0958	oprD	porin D
PA_77	NC_002516	1044487	complex	AGT	GGC	GGC:70 AGT:0	CDS	-	828/1332	276/443	missense_variant	c.826_828delACTinsGCC	p.Thr276Ala	PA0958	oprD	porin D
PA_77	NC_002516	1044530	complex	TTT	GTG	GTG:73 TTT:0	CDS	-	785/1332	261/443	missense_variant	c.783_785delAAAinsCAC	p.Asn262Thr	PA0958	oprD	porin D
PA_77	NC_002516	1044596	snp	C	G	G:58 C:0	CDS	-	719/1332	240/443	missense_variant	c.719G>C	p.Ser240Thr	PA0958	oprD	porin D
PA_77	NC_002516	1044627	complex	CGAG	TCAA	TCAA:41 CGAG:0	CDS	-	688/1332	229/443	missense_variant	c.685_688delCTCGinsTTGA	p.Glu230Lys	PA0958	oprD	porin D
PA_77	NC_002516	1044682	complex	CCCAATGAAATCG	GCCGGCGAAGTCC	GCCGGCGAAGTCC:20 CCCAATGAAATCG:0	CDS	-	633/1332	207/443	missense_variant	c.621_633delCGATTTCATTGGGinsGGACTTCGCCGGC	p.Ile210Ala	PA0958	oprD	porin D
PA_77	NC_002516	1044711	snp	C	G	G:17 C:0	CDS	-	604/1332	202/443	missense_variant	c.604G>C	p.Glu202Gln	PA0958	oprD	porin D
PA_77	NC_002516	1044936	snp	C	G	G:83 C:0	CDS	-	379/1332	127/443	missense_variant	c.379G>C	p.Val127Leu	PA0958	oprD	porin D
PA_77	NC_002516	1045132	complex	GTCCCCGCTGCCGCT	ATCGCCCCGACCTTC	ATCGCCCCGACCTTC:45 GTCCCCGCTGCCGCT:0	CDS	-	183/1332	57/443	missense_variant	c.169_183delAGCGGCAGCGGGGACinsGAAGGTCGGGGCGAT	p.SerGlySer57GluGlyArg	PA0958	oprD	porin D
PA_78	NC_002516	1044041	snp	C	G	G:80 C:0	CDS	-	1274/1332	425/443	missense_variant	c.1274G>C	p.Gly425Ala	PA0958	oprD	porin D
PA_78	NC_002516	1044298	snp	C	T	T:45 C:0	CDS	-	1017/1332	339/443	stop_gained	c.1017G>A	p.Trp339*	PA0958	oprD	porin D
PA_78	NC_002516	1044364	complex	GCCACCTG	ACCGCCGC	ACCGCCGC:31 GCCACCTG:0	CDS	-	951/1332	315/443	missense_variant	c.944_951delCAGGTGGCinsGCGGCGGT	p.Ala315Gly	PA0958	oprD	porin D
PA_78	NC_002516	1044385	complex	GCG	CTC	CTC:31 GCG:0	CDS	-	930/1332	310/443	missense_variant	c.928_930delCGCinsGAG	p.Arg310Glu	PA0958	oprD	porin D
PA_78	NC_002516	1044745	complex	TTTGAC	CTTGGT	CTTGGT:13 TTTGAC:0	CDS	-	570/1332	189/443	missense_variant	c.565_570delGTCAAAinsACCAAG	p.Val189Thr	PA0958	oprD	porin D
PA_78	NC_002516	1044757	complex	CGGCTC	GCCCTG	GCCCTG:13 CGGCTC:0	CDS	-	558/1332	185/443	missense_variant	c.553_558delGAGCCGinsCAGGGC	p.GluPro185GlnGly	PA0958	oprD	porin D
PA_78	NC_002516	1044807	snp	A	G	G:38 A:0	CDS	-	508/1332	170/443	missense_variant	c.508T>C	p.Phe170Leu	PA0958	oprD	porin D
PA_78	NC_002516	1044961	complex	ATCGCGCGGCT	GTCACGGGGCG	GTCACGGGGCG:36 ATCGCGCGGCT:0	CDS	-	354/1332	115/443	missense_variant	c.344_354delAGCCGCGCGATinsCGCCCCGTGAC	p.Lys115Thr	PA0958	oprD	porin D
PA_78	NC_002516	1045003	complex	GCCGG	ACCGC	ACCGC:42 GCCGG:0	CDS	-	312/1332	103/443	missense_variant	c.308_312delCCGGCinsGCGGT	p.Thr103Ser	PA0958	oprD	porin D
PA_79	NC_002516	1044045	snp	G	C	C:59 G:0	CDS	-	1270/1332	424/443	missense_variant	c.1270C>G	p.Gln424Glu	PA0958	oprD	porin D
PA_79	NC_002516	1044062	del	TGCCA	T	T:45 TGCCA:0	CDS	-	1252/1332	417/443	frameshift_variant	c.1249_1252delTGGC	p.Trp417fs	PA0958	oprD	porin D
PA_79	NC_002516	1044108	snp	A	C	C:38 A:0	CDS	-	1207/1332	403/443	missense_variant	c.1207T>G	p.Ser403Ala	PA0958	oprD	porin D
PA_79	NC_002516	1044274	complex	TAG	CAT	CAT:22 TAG:0	CDS	-	1041/1332	347/443	missense_variant	c.1039_1041delCTAinsATG	p.Leu347Met	PA0958	oprD	porin D
PA_79	NC_002516	1044414	complex	GA	CG	CG:12 GA:0	CDS	-	901/1332	300/443	missense_variant	c.900_901delTCinsCG	p.Gln301Glu	PA0958	oprD	porin D
PA_79	NC_002516	1044429	snp	T	G	G:15 T:0	CDS	-	886/1332	296/443	missense_variant	c.886A>C	p.Lys296Gln	PA0958	oprD	porin D
PA_79	NC_002516	1044469	complex	GGCTGCC	CGCGCCG	CGCGCCG:19 GGCTGCC:0	CDS	-	846/1332	280/443	missense_variant	c.840_846delGGCAGCCinsCGGCGCG	p.Ala281Gly	PA0958	oprD	porin D
PA_79	NC_002516	1044487	complex	AGT	GGC	GGC:33 AGT:0	CDS	-	828/1332	276/443	missense_variant	c.826_828delACTinsGCC	p.Thr276Ala	PA0958	oprD	porin D
PA_79	NC_002516	1044530	complex	TTT	GTG	GTG:47 TTT:0	CDS	-	785/1332	261/443	missense_variant	c.783_785delAAAinsCAC	p.Asn262Thr	PA0958	oprD	porin D
PA_79	NC_002516	1044596	snp	C	G	G:103 C:0	CDS	-	719/1332	240/443	missense_variant	c.719G>C	p.Ser240Thr	PA0958	oprD	porin D
PA_79	NC_002516	1044627	complex	CGAG	TCAA	TCAA:86 CGAG:0	CDS	-	688/1332	229/443	missense_variant	c.685_688delCTCGinsTTGA	p.Glu230Lys	PA0958	oprD	porin D
PA_79	NC_002516	1044682	complex	CCCAATGAAATCG	GCCGGCGAAGTCC	GCCGGCGAAGTCC:32 CCCAATGAAATCG:0	CDS	-	633/1332	207/443	missense_variant	c.621_633delCGATTTCATTGGGinsGGACTTCGCCGGC	p.Ile210Ala	PA0958	oprD	porin D
PA_79	NC_002516	1044711	snp	C	G	G:32 C:0	CDS	-	604/1332	202/443	missense_variant	c.604G>C	p.Glu202Gln	PA0958	oprD	porin D
PA_79	NC_002516	1044936	snp	C	G	G:86 C:0	CDS	-	379/1332	127/443	missense_variant	c.379G>C	p.Val127Leu	PA0958	oprD	porin D
PA_79	NC_002516	1045132	complex	GTCCCCGCTGCCGCT	ATCGCCCCGACCTTC	ATCGCCCCGACCTTC:26 GTCCCCGCTGCCGCT:0	CDS	-	183/1332	57/443	missense_variant	c.169_183delAGCGGCAGCGGGGACinsGAAGGTCGGGGCGAT	p.SerGlySer57GluGlyArg	PA0958	oprD	porin D
PA_8	NC_002516	1044045	snp	G	C	C:37 G:0	CDS	-	1270/1332	424/443	missense_variant	c.1270C>G	p.Gln424Glu	PA0958	oprD	porin D
PA_8	NC_002516	1044108	snp	A	C	C:24 A:0	CDS	-	1207/1332	403/443	missense_variant	c.1207T>G	p.Ser403Ala	PA0958	oprD	porin D
PA_8	NC_002516	1044274	complex	TAG	CAT	CAT:15 TAG:0	CDS	-	1041/1332	347/443	missense_variant	c.1039_1041delCTAinsATG	p.Leu347Met	PA0958	oprD	porin D
PA_8	NC_002516	1044487	complex	AGT	GGC	GGC:16 AGT:0	CDS	-	828/1332	276/443	missense_variant	c.826_828delACTinsGCC	p.Thr276Ala	PA0958	oprD	porin D
PA_8	NC_002516	1044530	complex	TTT	GTG	GTG:26 TTT:0	CDS	-	785/1332	261/443	missense_variant	c.783_785delAAAinsCAC	p.Asn262Thr	PA0958	oprD	porin D
PA_8	NC_002516	1044596	snp	C	G	G:34 C:0	CDS	-	719/1332	240/443	missense_variant	c.719G>C	p.Ser240Thr	PA0958	oprD	porin D
PA_8	NC_002516	1044627	complex	CGAG	TCAA	TCAA:30 CGAG:0	CDS	-	688/1332	229/443	missense_variant	c.685_688delCTCGinsTTGA	p.Glu230Lys	PA0958	oprD	porin D
PA_8	NC_002516	1044682	complex	CCCAATGAAATCG	GCCGGCGAAGTCC	GCCGGCGAAGTCC:13 CCCAATGAAATCG:0	CDS	-	633/1332	207/443	missense_variant	c.621_633delCGATTTCATTGGGinsGGACTTCGCCGGC	p.Ile210Ala	PA0958	oprD	porin D
PA_8	NC_002516	1044711	snp	C	G	G:12 C:0	CDS	-	604/1332	202/443	missense_variant	c.604G>C	p.Glu202Gln	PA0958	oprD	porin D
PA_8	NC_002516	1044936	snp	C	G	G:56 C:0	CDS	-	379/1332	127/443	missense_variant	c.379G>C	p.Val127Leu	PA0958	oprD	porin D
PA_8	NC_002516	1045132	complex	GTCCCCGCTGCCGCT	ATCGCCCCGACCTTC	ATCGCCCCGACCTTC:20 GTCCCCGCTGCCGCT:0	CDS	-	183/1332	57/443	missense_variant	c.169_183delAGCGGCAGCGGGGACinsGAAGGTCGGGGCGAT	p.SerGlySer57GluGlyArg	PA0958	oprD	porin D
PA_80	NC_002516	1044045	snp	G	C	C:25 G:0	CDS	-	1270/1332	424/443	missense_variant	c.1270C>G	p.Gln424Glu	PA0958	oprD	porin D
PA_80	NC_002516	1044108	snp	A	C	C:17 A:0	CDS	-	1207/1332	403/443	missense_variant	c.1207T>G	p.Ser403Ala	PA0958	oprD	porin D
PA_80	NC_002516	1044596	snp	C	G	G:13 C:0	CDS	-	719/1332	240/443	missense_variant	c.719G>C	p.Ser240Thr	PA0958	oprD	porin D
PA_80	NC_002516	1044627	complex	CGAG	TCAA	TCAA:18 CGAG:0	CDS	-	688/1332	229/443	missense_variant	c.685_688delCTCGinsTTGA	p.Glu230Lys	PA0958	oprD	porin D
PA_80	NC_002516	1044936	snp	C	G	G:15 C:0	CDS	-	379/1332	127/443	missense_variant	c.379G>C	p.Val127Leu	PA0958	oprD	porin D
PA_80	NC_002516	1045132	complex	GTCCCCGCTGCCGCT	ATCGCCCCGACCTTC	ATCGCCCCGACCTTC:13 GTCCCCGCTGCCGCT:0	CDS	-	183/1332	57/443	missense_variant	c.169_183delAGCGGCAGCGGGGACinsGAAGGTCGGGGCGAT	p.SerGlySer57GluGlyArg	PA0958	oprD	porin D
PA_81	NC_002516	1044045	snp	G	C	C:42 G:0	CDS	-	1270/1332	424/443	missense_variant	c.1270C>G	p.Gln424Glu	PA0958	oprD	porin D
PA_81	NC_002516	1044062	del	TGCCA	T	T:32 TGCCA:0	CDS	-	1252/1332	417/443	frameshift_variant	c.1249_1252delTGGC	p.Trp417fs	PA0958	oprD	porin D
PA_81	NC_002516	1044108	snp	A	C	C:27 A:0	CDS	-	1207/1332	403/443	missense_variant	c.1207T>G	p.Ser403Ala	PA0958	oprD	porin D
PA_81	NC_002516	1044274	complex	TAG	CAT	CAT:14 TAG:0	CDS	-	1041/1332	347/443	missense_variant	c.1039_1041delCTAinsATG	p.Leu347Met	PA0958	oprD	porin D
PA_81	NC_002516	1044414	complex	GA	CG	CG:12 GA:0	CDS	-	901/1332	300/443	missense_variant	c.900_901delTCinsCG	p.Gln301Glu	PA0958	oprD	porin D
PA_81	NC_002516	1044429	snp	T	G	G:18 T:0	CDS	-	886/1332	296/443	missense_variant	c.886A>C	p.Lys296Gln	PA0958	oprD	porin D
PA_81	NC_002516	1044469	complex	GGCTGCC	CGCGCCG	CGCGCCG:17 GGCTGCC:0	CDS	-	846/1332	280/443	missense_variant	c.840_846delGGCAGCCinsCGGCGCG	p.Ala281Gly	PA0958	oprD	porin D
PA_81	NC_002516	1044487	complex	AGT	GGC	GGC:32 AGT:0	CDS	-	828/1332	276/443	missense_variant	c.826_828delACTinsGCC	p.Thr276Ala	PA0958	oprD	porin D
PA_81	NC_002516	1044530	complex	TTT	GTG	GTG:48 TTT:0	CDS	-	785/1332	261/443	missense_variant	c.783_785delAAAinsCAC	p.Asn262Thr	PA0958	oprD	porin D
PA_81	NC_002516	1044596	snp	C	G	G:80 C:0	CDS	-	719/1332	240/443	missense_variant	c.719G>C	p.Ser240Thr	PA0958	oprD	porin D
PA_81	NC_002516	1044627	complex	CGAG	TCAA	TCAA:68 CGAG:0	CDS	-	688/1332	229/443	missense_variant	c.685_688delCTCGinsTTGA	p.Glu230Lys	PA0958	oprD	porin D
PA_81	NC_002516	1044682	complex	CCCAATGAAATCG	GCCGGCGAAGTCC	GCCGGCGAAGTCC:27 CCCAATGAAATCG:0	CDS	-	633/1332	207/443	missense_variant	c.621_633delCGATTTCATTGGGinsGGACTTCGCCGGC	p.Ile210Ala	PA0958	oprD	porin D
PA_81	NC_002516	1044711	snp	C	G	G:25 C:0	CDS	-	604/1332	202/443	missense_variant	c.604G>C	p.Glu202Gln	PA0958	oprD	porin D
PA_81	NC_002516	1044936	snp	C	G	G:76 C:0	CDS	-	379/1332	127/443	missense_variant	c.379G>C	p.Val127Leu	PA0958	oprD	porin D
PA_81	NC_002516	1045132	complex	GTCCCCGCTGCCGCT	ATCGCCCCGACCTTC	ATCGCCCCGACCTTC:26 GTCCCCGCTGCCGCT:0	CDS	-	183/1332	57/443	missense_variant	c.169_183delAGCGGCAGCGGGGACinsGAAGGTCGGGGCGAT	p.SerGlySer57GluGlyArg	PA0958	oprD	porin D
PA_82	NC_002516	1044045	snp	G	C	C:31 G:0	CDS	-	1270/1332	424/443	missense_variant	c.1270C>G	p.Gln424Glu	PA0958	oprD	porin D
PA_82	NC_002516	1044062	del	TGCCA	T	T:25 TGCCA:0	CDS	-	1252/1332	417/443	frameshift_variant	c.1249_1252delTGGC	p.Trp417fs	PA0958	oprD	porin D
PA_82	NC_002516	1044108	snp	A	C	C:21 A:0	CDS	-	1207/1332	403/443	missense_variant	c.1207T>G	p.Ser403Ala	PA0958	oprD	porin D
PA_82	NC_002516	1044274	complex	TAG	CAT	CAT:22 TAG:0	CDS	-	1041/1332	347/443	missense_variant	c.1039_1041delCTAinsATG	p.Leu347Met	PA0958	oprD	porin D
PA_82	NC_002516	1044469	complex	GGCTGCC	CGCGCCG	CGCGCCG:15 GGCTGCC:0	CDS	-	846/1332	280/443	missense_variant	c.840_846delGGCAGCCinsCGGCGCG	p.Ala281Gly	PA0958	oprD	porin D
PA_82	NC_002516	1044487	complex	AGT	GGC	GGC:19 AGT:0	CDS	-	828/1332	276/443	missense_variant	c.826_828delACTinsGCC	p.Thr276Ala	PA0958	oprD	porin D
PA_82	NC_002516	1044530	complex	TTT	GTG	GTG:24 TTT:0	CDS	-	785/1332	261/443	missense_variant	c.783_785delAAAinsCAC	p.Asn262Thr	PA0958	oprD	porin D
PA_82	NC_002516	1044596	snp	C	G	G:31 C:0	CDS	-	719/1332	240/443	missense_variant	c.719G>C	p.Ser240Thr	PA0958	oprD	porin D
PA_82	NC_002516	1044627	complex	CGAG	TCAA	TCAA:33 CGAG:0	CDS	-	688/1332	229/443	missense_variant	c.685_688delCTCGinsTTGA	p.Glu230Lys	PA0958	oprD	porin D
PA_82	NC_002516	1044682	complex	CCCAATGAAATCG	GCCGGCGAAGTCC	GCCGGCGAAGTCC:14 CCCAATGAAATCG:0	CDS	-	633/1332	207/443	missense_variant	c.621_633delCGATTTCATTGGGinsGGACTTCGCCGGC	p.Ile210Ala	PA0958	oprD	porin D
PA_82	NC_002516	1044711	snp	C	G	G:10 C:0	CDS	-	604/1332	202/443	missense_variant	c.604G>C	p.Glu202Gln	PA0958	oprD	porin D
PA_82	NC_002516	1044936	snp	C	G	G:65 C:0	CDS	-	379/1332	127/443	missense_variant	c.379G>C	p.Val127Leu	PA0958	oprD	porin D
PA_82	NC_002516	1045132	complex	GTCCCCGCTGCCGCT	ATCGCCCCGACCTTC	ATCGCCCCGACCTTC:20 GTCCCCGCTGCCGCT:0	CDS	-	183/1332	57/443	missense_variant	c.169_183delAGCGGCAGCGGGGACinsGAAGGTCGGGGCGAT	p.SerGlySer57GluGlyArg	PA0958	oprD	porin D
PA_83	NC_002516	1044045	snp	G	C	C:34 G:0	CDS	-	1270/1332	424/443	missense_variant	c.1270C>G	p.Gln424Glu	PA0958	oprD	porin D
PA_83	NC_002516	1044108	snp	A	C	C:10 A:0	CDS	-	1207/1332	403/443	missense_variant	c.1207T>G	p.Ser403Ala	PA0958	oprD	porin D
PA_83	NC_002516	1044274	complex	TAG	CAT	CAT:21 TAG:0	CDS	-	1041/1332	347/443	missense_variant	c.1039_1041delCTAinsATG	p.Leu347Met	PA0958	oprD	porin D
PA_83	NC_002516	1044429	snp	T	G	G:10 T:0	CDS	-	886/1332	296/443	missense_variant	c.886A>C	p.Lys296Gln	PA0958	oprD	porin D
PA_83	NC_002516	1044469	complex	GGCTGCC	CGCGCCG	CGCGCCG:13 GGCTGCC:0	CDS	-	846/1332	280/443	missense_variant	c.840_846delGGCAGCCinsCGGCGCG	p.Ala281Gly	PA0958	oprD	porin D
PA_83	NC_002516	1044487	complex	AGT	GGC	GGC:19 AGT:0	CDS	-	828/1332	276/443	missense_variant	c.826_828delACTinsGCC	p.Thr276Ala	PA0958	oprD	porin D
PA_83	NC_002516	1044530	complex	TTT	GTG	GTG:44 TTT:0	CDS	-	785/1332	261/443	missense_variant	c.783_785delAAAinsCAC	p.Asn262Thr	PA0958	oprD	porin D
PA_83	NC_002516	1044596	snp	C	G	G:61 C:0	CDS	-	719/1332	240/443	missense_variant	c.719G>C	p.Ser240Thr	PA0958	oprD	porin D
PA_83	NC_002516	1044627	complex	CGAG	TCAA	TCAA:57 CGAG:0	CDS	-	688/1332	229/443	missense_variant	c.685_688delCTCGinsTTGA	p.Glu230Lys	PA0958	oprD	porin D
PA_83	NC_002516	1044682	complex	CCCAATGAAATCG	GCCGGCGAAGTCC	GCCGGCGAAGTCC:28 CCCAATGAAATCG:0	CDS	-	633/1332	207/443	missense_variant	c.621_633delCGATTTCATTGGGinsGGACTTCGCCGGC	p.Ile210Ala	PA0958	oprD	porin D
PA_83	NC_002516	1044711	snp	C	G	G:28 C:0	CDS	-	604/1332	202/443	missense_variant	c.604G>C	p.Glu202Gln	PA0958	oprD	porin D
PA_83	NC_002516	1044936	complex	CGGCG	GGGCA	GGGCA:57 CGGCG:0	CDS	-	379/1332	125/443	missense_variant	c.375_379delCGCCGinsTGCCC	p.Val127Leu	PA0958	oprD	porin D
PA_84	NC_002516	1044045	snp	G	C	C:38 G:0	CDS	-	1270/1332	424/443	missense_variant	c.1270C>G	p.Gln424Glu	PA0958	oprD	porin D
PA_84	NC_002516	1044062	del	TGCCA	T	T:32 TGCCA:0	CDS	-	1252/1332	417/443	frameshift_variant	c.1249_1252delTGGC	p.Trp417fs	PA0958	oprD	porin D
PA_84	NC_002516	1044108	snp	A	C	C:20 A:0	CDS	-	1207/1332	403/443	missense_variant	c.1207T>G	p.Ser403Ala	PA0958	oprD	porin D
PA_84	NC_002516	1044429	snp	T	G	G:12 T:0	CDS	-	886/1332	296/443	missense_variant	c.886A>C	p.Lys296Gln	PA0958	oprD	porin D
PA_84	NC_002516	1044487	complex	AGT	GGC	GGC:21 AGT:0	CDS	-	828/1332	276/443	missense_variant	c.826_828delACTinsGCC	p.Thr276Ala	PA0958	oprD	porin D
PA_84	NC_002516	1044530	complex	TTT	GTG	GTG:34 TTT:0	CDS	-	785/1332	261/443	missense_variant	c.783_785delAAAinsCAC	p.Asn262Thr	PA0958	oprD	porin D
PA_84	NC_002516	1044596	snp	C	G	G:53 C:0	CDS	-	719/1332	240/443	missense_variant	c.719G>C	p.Ser240Thr	PA0958	oprD	porin D
PA_84	NC_002516	1044627	complex	CGAG	TCAA	TCAA:35 CGAG:0	CDS	-	688/1332	229/443	missense_variant	c.685_688delCTCGinsTTGA	p.Glu230Lys	PA0958	oprD	porin D
PA_84	NC_002516	1044682	complex	CCCAATGAAATCG	GCCGGCGAAGTCC	GCCGGCGAAGTCC:13 CCCAATGAAATCG:0	CDS	-	633/1332	207/443	missense_variant	c.621_633delCGATTTCATTGGGinsGGACTTCGCCGGC	p.Ile210Ala	PA0958	oprD	porin D
PA_84	NC_002516	1044711	snp	C	G	G:18 C:0	CDS	-	604/1332	202/443	missense_variant	c.604G>C	p.Glu202Gln	PA0958	oprD	porin D
PA_84	NC_002516	1044936	snp	C	G	G:50 C:0	CDS	-	379/1332	127/443	missense_variant	c.379G>C	p.Val127Leu	PA0958	oprD	porin D
PA_84	NC_002516	1045132	complex	GTCCCCGCTGCCGCT	ATCGCCCCGACCTTC	ATCGCCCCGACCTTC:26 GTCCCCGCTGCCGCT:0	CDS	-	183/1332	57/443	missense_variant	c.169_183delAGCGGCAGCGGGGACinsGAAGGTCGGGGCGAT	p.SerGlySer57GluGlyArg	PA0958	oprD	porin D
PA_85	NC_002516	1044040	complex	GCCCTG	ACCTTC	ACCTTC:38 GCCCTG:0	CDS	-	1275/1332	424/443	missense_variant	c.1270_1275delCAGGGCinsGAAGGT	p.Gln424Glu	PA0958	oprD	porin D
PA_85	NC_002516	1044108	snp	A	C	C:31 A:0	CDS	-	1207/1332	403/443	missense_variant	c.1207T>G	p.Ser403Ala	PA0958	oprD	porin D
PA_85	NC_002516	1044274	complex	TAG	CAT	CAT:13 TAG:0	CDS	-	1041/1332	347/443	missense_variant	c.1039_1041delCTAinsATG	p.Leu347Met	PA0958	oprD	porin D
PA_85	NC_002516	1044469	complex	GGCTGCC	CGCGCCG	CGCGCCG:12 GGCTGCC:0	CDS	-	846/1332	280/443	missense_variant	c.840_846delGGCAGCCinsCGGCGCG	p.Ala281Gly	PA0958	oprD	porin D
PA_85	NC_002516	1044487	complex	AGT	GGC	GGC:21 AGT:0	CDS	-	828/1332	276/443	missense_variant	c.826_828delACTinsGCC	p.Thr276Ala	PA0958	oprD	porin D
PA_85	NC_002516	1044530	complex	TTT	GTG	GTG:33 TTT:0	CDS	-	785/1332	261/443	missense_variant	c.783_785delAAAinsCAC	p.Asn262Thr	PA0958	oprD	porin D
PA_85	NC_002516	1044596	snp	C	G	G:46 C:0	CDS	-	719/1332	240/443	missense_variant	c.719G>C	p.Ser240Thr	PA0958	oprD	porin D
PA_85	NC_002516	1044627	complex	CGAG	TCAA	TCAA:43 CGAG:0	CDS	-	688/1332	229/443	missense_variant	c.685_688delCTCGinsTTGA	p.Glu230Lys	PA0958	oprD	porin D
PA_85	NC_002516	1044682	complex	CCCAATGAAATCG	GCCGGCGAAGTCC	GCCGGCGAAGTCC:18 CCCAATGAAATCG:0	CDS	-	633/1332	207/443	missense_variant	c.621_633delCGATTTCATTGGGinsGGACTTCGCCGGC	p.Ile210Ala	PA0958	oprD	porin D
PA_85	NC_002516	1044711	complex	CG	GA	GA:20 CG:0	CDS	-	604/1332	201/443	missense_variant	c.603_604delCGinsTC	p.Glu202Gln	PA0958	oprD	porin D
PA_85	NC_002516	1044936	snp	C	G	G:72 C:0	CDS	-	379/1332	127/443	missense_variant	c.379G>C	p.Val127Leu	PA0958	oprD	porin D
PA_86	NC_002516	1044232	complex	ATAGCGGAC	GTAACGCAG	GTAACGCAG:18 ATAGCGGAC:0	CDS	-	1083/1332	359/443	missense_variant	c.1075_1083delGTCCGCTATinsCTGCGTTAC	p.Val359Leu	PA0958	oprD	porin D
PA_86	NC_002516	1044387	snp	G	C	C:35 G:0	CDS	-	928/1332	310/443	missense_variant	c.928C>G	p.Arg310Gly	PA0958	oprD	porin D
PA_86	NC_002516	1044414	complex	GA	CG	CG:23 GA:0	CDS	-	901/1332	300/443	missense_variant	c.900_901delTCinsCG	p.Gln301Glu	PA0958	oprD	porin D
PA_86	NC_002516	1044429	snp	T	G	G:22 T:0	CDS	-	886/1332	296/443	missense_variant	c.886A>C	p.Lys296Gln	PA0958	oprD	porin D
PA_86	NC_002516	1044463	complex	AGTGTAGGCTG	GGTATACGCGC	GGTATACGCGC:10 AGTGTAGGCTG:0	CDS	-	852/1332	281/443	missense_variant	c.842_852delCAGCCTACACTinsGCGCGTATACC	p.Ala281Gly	PA0958	oprD	porin D
PA_86	NC_002516	1044516	snp	C	A	A:25 C:0	CDS	-	799/1332	267/443	missense_variant	c.799G>T	p.Ala267Ser	PA0958	oprD	porin D
PA_86	NC_002516	1044526	complex	ATCGTTT	GTCGGTG	GTCGGTG:21 ATCGTTT:0	CDS	-	789/1332	261/443	missense_variant	c.783_789delAAACGATinsCACCGAC	p.Asn262Thr	PA0958	oprD	porin D
PA_86	NC_002516	1044596	snp	C	G	G:41 C:0	CDS	-	719/1332	240/443	missense_variant	c.719G>C	p.Ser240Thr	PA0958	oprD	porin D
PA_86	NC_002516	1044627	complex	CGAGTTCG	TCAGCTCT	TCAGCTCT:42 CGAGTTCG:0	CDS	-	688/1332	227/443	missense_variant	c.681_688delCGAACTCGinsAGAGCTGA	p.Glu230Lys	PA0958	oprD	porin D
PA_86	NC_002516	1044682	complex	CCCAATGAAA	GCCAGCGAAG	GCCAGCGAAG:60 CCCAATGAAA:0	CDS	-	633/1332	208/443	missense_variant	c.624_633delTTTCATTGGGinsCTTCGCTGGC	p.Ile210Ala	PA0958	oprD	porin D
PA_86	NC_002516	1044711	complex	CGCCT	GGCCG	GGCCG:64 CGCCT:0	CDS	-	604/1332	200/443	missense_variant	c.600_604delAGGCGinsCGGCC	p.Glu202Gln	PA0958	oprD	porin D
PA_86	NC_002516	1045132	complex	GTCCCCGCTGCCGCT	ATCACCCCGACCTTC	ATCACCCCGACCTTC:25 GTCCCCGCTGCCGCT:0	CDS	-	183/1332	57/443	missense_variant	c.169_183delAGCGGCAGCGGGGACinsGAAGGTCGGGGTGAT	p.SerGlySer57GluGlyArg	PA0958	oprD	porin D
PA_86	NC_002516	1045188	mnp	CG	TC	TC:69 CG:0	CDS	-	127/1332	42/443	missense_variant	c.126_127delCGinsGA	p.Asp43Asn	PA0958	oprD	porin D
PA_87	NC_002516	1044807	snp	A	G	G:74 A:0	CDS	-	508/1332	170/443	missense_variant	c.508T>C	p.Phe170Leu	PA0958	oprD	porin D
PA_87	NC_002516	1044961	complex	ATCGCGCGGCTTG	GTCACGGGGCGTT	GTCACGGGGCGTT:42 ATCGCGCGGCTTG:0	CDS	-	354/1332	114/443	missense_variant	c.342_354delCAAGCCGCGCGATinsAACGCCCCGTGAC	p.Lys115Thr	PA0958	oprD	porin D
PA_87	NC_002516	1045007	snp	G	C	C:58 G:0	CDS	-	308/1332	103/443	missense_variant	c.308C>G	p.Thr103Ser	PA0958	oprD	porin D
PA_87	NC_002516	1045188	complex	CG	TC	TC:102 CG:0	CDS	-	127/1332	42/443	missense_variant	c.126_127delCGinsGA	p.Asp43Asn	PA0958	oprD	porin D
PA_88	NC_002516	1044045	snp	G	C	C:50 G:0	CDS	-	1270/1332	424/443	missense_variant	c.1270C>G	p.Gln424Glu	PA0958	oprD	porin D
PA_88	NC_002516	1044108	snp	A	C	C:27 A:0	CDS	-	1207/1332	403/443	missense_variant	c.1207T>G	p.Ser403Ala	PA0958	oprD	porin D
PA_88	NC_002516	1044274	complex	TAG	CAT	CAT:18 TAG:0	CDS	-	1041/1332	347/443	missense_variant	c.1039_1041delCTAinsATG	p.Leu347Met	PA0958	oprD	porin D
PA_88	NC_002516	1044469	complex	GGCTGCC	CGCGCCG	CGCGCCG:12 GGCTGCC:0	CDS	-	846/1332	280/443	missense_variant	c.840_846delGGCAGCCinsCGGCGCG	p.Ala281Gly	PA0958	oprD	porin D
PA_88	NC_002516	1044487	complex	AGT	GGC	GGC:16 AGT:0	CDS	-	828/1332	276/443	missense_variant	c.826_828delACTinsGCC	p.Thr276Ala	PA0958	oprD	porin D
PA_88	NC_002516	1044530	complex	TTT	GTG	GTG:37 TTT:0	CDS	-	785/1332	261/443	missense_variant	c.783_785delAAAinsCAC	p.Asn262Thr	PA0958	oprD	porin D
PA_88	NC_002516	1044596	snp	C	G	G:60 C:0	CDS	-	719/1332	240/443	missense_variant	c.719G>C	p.Ser240Thr	PA0958	oprD	porin D
PA_88	NC_002516	1044627	complex	CGAG	TCAA	TCAA:70 CGAG:0	CDS	-	688/1332	229/443	missense_variant	c.685_688delCTCGinsTTGA	p.Glu230Lys	PA0958	oprD	porin D
PA_88	NC_002516	1044682	complex	CCCAATGAAATCG	GCCGGCGAAGTCC	GCCGGCGAAGTCC:40 CCCAATGAAATCG:0	CDS	-	633/1332	207/443	missense_variant	c.621_633delCGATTTCATTGGGinsGGACTTCGCCGGC	p.Ile210Ala	PA0958	oprD	porin D
PA_88	NC_002516	1044711	snp	C	G	G:39 C:0	CDS	-	604/1332	202/443	missense_variant	c.604G>C	p.Glu202Gln	PA0958	oprD	porin D
PA_88	NC_002516	1044936	complex	CGGCG	GGGCA	GGGCA:71 CGGCG:0	CDS	-	379/1332	125/443	missense_variant	c.375_379delCGCCGinsTGCCC	p.Val127Leu	PA0958	oprD	porin D
PA_89	NC_002516	1044232	complex	ATAGCGGAC	GTAACGCAG	GTAACGCAG:10 ATAGCGGAC:0	CDS	-	1083/1332	359/443	missense_variant	c.1075_1083delGTCCGCTATinsCTGCGTTAC	p.Val359Leu	PA0958	oprD	porin D
PA_89	NC_002516	1044387	snp	G	C	C:26 G:0	CDS	-	928/1332	310/443	missense_variant	c.928C>G	p.Arg310Gly	PA0958	oprD	porin D
PA_89	NC_002516	1044414	complex	GA	CG	CG:17 GA:0	CDS	-	901/1332	300/443	missense_variant	c.900_901delTCinsCG	p.Gln301Glu	PA0958	oprD	porin D
PA_89	NC_002516	1044429	snp	T	G	G:15 T:0	CDS	-	886/1332	296/443	missense_variant	c.886A>C	p.Lys296Gln	PA0958	oprD	porin D
PA_89	NC_002516	1044516	snp	C	A	A:29 C:0	CDS	-	799/1332	267/443	missense_variant	c.799G>T	p.Ala267Ser	PA0958	oprD	porin D
PA_89	NC_002516	1044526	complex	ATCGTTT	GTCGGTG	GTCGGTG:24 ATCGTTT:0	CDS	-	789/1332	261/443	missense_variant	c.783_789delAAACGATinsCACCGAC	p.Asn262Thr	PA0958	oprD	porin D
PA_89	NC_002516	1044596	snp	C	G	G:40 C:0	CDS	-	719/1332	240/443	missense_variant	c.719G>C	p.Ser240Thr	PA0958	oprD	porin D
PA_89	NC_002516	1044627	complex	CGAGTTCG	TCAGCTCT	TCAGCTCT:45 CGAGTTCG:0	CDS	-	688/1332	227/443	missense_variant	c.681_688delCGAACTCGinsAGAGCTGA	p.Glu230Lys	PA0958	oprD	porin D
PA_89	NC_002516	1044682	complex	CCCAATGAAA	GCCAGCGAAG	GCCAGCGAAG:48 CCCAATGAAA:0	CDS	-	633/1332	208/443	missense_variant	c.624_633delTTTCATTGGGinsCTTCGCTGGC	p.Ile210Ala	PA0958	oprD	porin D
PA_89	NC_002516	1044711	complex	CGCCT	GGCCG	GGCCG:54 CGCCT:0	CDS	-	604/1332	200/443	missense_variant	c.600_604delAGGCGinsCGGCC	p.Glu202Gln	PA0958	oprD	porin D
PA_89	NC_002516	1045132	complex	GTCCCCGCTGCCGCT	ATCACCCCGACCTTC	ATCACCCCGACCTTC:45 GTCCCCGCTGCCGCT:0	CDS	-	183/1332	57/443	missense_variant	c.169_183delAGCGGCAGCGGGGACinsGAAGGTCGGGGTGAT	p.SerGlySer57GluGlyArg	PA0958	oprD	porin D
PA_89	NC_002516	1045188	complex	CG	TC	TC:89 CG:0	CDS	-	127/1332	42/443	missense_variant	c.126_127delCGinsGA	p.Asp43Asn	PA0958	oprD	porin D
PA_9	NC_002516	1044045	snp	G	C	C:23 G:1	CDS	-	1270/1332	424/443	missense_variant	c.1270C>G	p.Gln424Glu	PA0958	oprD	porin D
PA_9	NC_002516	1044108	snp	A	C	C:14 A:0	CDS	-	1207/1332	403/443	missense_variant	c.1207T>G	p.Ser403Ala	PA0958	oprD	porin D
PA_9	NC_002516	1044274	complex	TAG	CAT	CAT:16 TAG:0	CDS	-	1041/1332	347/443	missense_variant	c.1039_1041delCTAinsATG	p.Leu347Met	PA0958	oprD	porin D
PA_9	NC_002516	1044469	complex	GGCTGCC	CGCGCCG	CGCGCCG:11 GGCTGCC:0	CDS	-	846/1332	280/443	missense_variant	c.840_846delGGCAGCCinsCGGCGCG	p.Ala281Gly	PA0958	oprD	porin D
PA_9	NC_002516	1044487	complex	AGT	GGC	GGC:18 AGT:0	CDS	-	828/1332	276/443	missense_variant	c.826_828delACTinsGCC	p.Thr276Ala	PA0958	oprD	porin D
PA_9	NC_002516	1044530	complex	TTT	GTG	GTG:27 TTT:0	CDS	-	785/1332	261/443	missense_variant	c.783_785delAAAinsCAC	p.Asn262Thr	PA0958	oprD	porin D
PA_9	NC_002516	1044596	snp	C	G	G:28 C:0	CDS	-	719/1332	240/443	missense_variant	c.719G>C	p.Ser240Thr	PA0958	oprD	porin D
PA_9	NC_002516	1044627	complex	CGAG	TCAA	TCAA:23 CGAG:0	CDS	-	688/1332	229/443	missense_variant	c.685_688delCTCGinsTTGA	p.Glu230Lys	PA0958	oprD	porin D
PA_9	NC_002516	1044682	complex	CCCAATGAAATCG	GCCGGCGAAGTCC	GCCGGCGAAGTCC:12 CCCAATGAAATCG:0	CDS	-	633/1332	207/443	missense_variant	c.621_633delCGATTTCATTGGGinsGGACTTCGCCGGC	p.Ile210Ala	PA0958	oprD	porin D
PA_9	NC_002516	1044711	snp	C	G	G:15 C:0	CDS	-	604/1332	202/443	missense_variant	c.604G>C	p.Glu202Gln	PA0958	oprD	porin D
PA_9	NC_002516	1044936	snp	C	G	G:51 C:0	CDS	-	379/1332	127/443	missense_variant	c.379G>C	p.Val127Leu	PA0958	oprD	porin D
PA_9	NC_002516	1045132	complex	GTCCCCGCTGCCGCT	ATCGCCCCGACCTTC	ATCGCCCCGACCTTC:29 GTCCCCGCTGCCGCT:0	CDS	-	183/1332	57/443	missense_variant	c.169_183delAGCGGCAGCGGGGACinsGAAGGTCGGGGCGAT	p.SerGlySer57GluGlyArg	PA0958	oprD	porin D
PA_90	NC_002516	1043984	snp	T	C	C:69 T:0	CDS	-	1331/1332	444/443	splice_region_variant&stop_retained_variant	c.1331A>G	p.Ter444Ter	PA0958	oprD	porin D
PA_90	NC_002516	1044232	complex	ATAGCGGAC	GTAACGCAG	GTAACGCAG:11 ATAGCGGAC:0	CDS	-	1083/1332	359/443	missense_variant	c.1075_1083delGTCCGCTATinsCTGCGTTAC	p.Val359Leu	PA0958	oprD	porin D
PA_90	NC_002516	1044387	snp	G	C	C:35 G:0	CDS	-	928/1332	310/443	missense_variant	c.928C>G	p.Arg310Gly	PA0958	oprD	porin D
PA_90	NC_002516	1044414	mnp	GA	CG	CG:27 GA:0	CDS	-	901/1332	300/443	missense_variant	c.900_901delTCinsCG	p.Gln301Glu	PA0958	oprD	porin D
PA_90	NC_002516	1044429	snp	T	G	G:26 T:0	CDS	-	886/1332	296/443	missense_variant	c.886A>C	p.Lys296Gln	PA0958	oprD	porin D
PA_90	NC_002516	1044516	snp	C	A	A:33 C:0	CDS	-	799/1332	267/443	missense_variant	c.799G>T	p.Ala267Ser	PA0958	oprD	porin D
PA_90	NC_002516	1044526	complex	ATCGTTT	GTCGGTG	GTCGGTG:30 ATCGTTT:0	CDS	-	789/1332	261/443	missense_variant	c.783_789delAAACGATinsCACCGAC	p.Asn262Thr	PA0958	oprD	porin D
PA_90	NC_002516	1044596	snp	C	G	G:40 C:0	CDS	-	719/1332	240/443	missense_variant	c.719G>C	p.Ser240Thr	PA0958	oprD	porin D
PA_90	NC_002516	1044627	complex	CGAGTTCG	TCAGCTCT	TCAGCTCT:49 CGAGTTCG:0	CDS	-	688/1332	227/443	missense_variant	c.681_688delCGAACTCGinsAGAGCTGA	p.Glu230Lys	PA0958	oprD	porin D
PA_90	NC_002516	1044682	complex	CCCAATGAAA	GCCAGCGAAG	GCCAGCGAAG:49 CCCAATGAAA:2	CDS	-	633/1332	208/443	missense_variant	c.624_633delTTTCATTGGGinsCTTCGCTGGC	p.Ile210Ala	PA0958	oprD	porin D
PA_90	NC_002516	1044711	complex	CGCCT	GGCCG	GGCCG:51 CGCCT:2	CDS	-	604/1332	200/443	missense_variant	c.600_604delAGGCGinsCGGCC	p.Glu202Gln	PA0958	oprD	porin D
PA_90	NC_002516	1045132	complex	GTCCCCGCTGCCGCT	ATCACCCCGACCTTC	ATCACCCCGACCTTC:38 GTCCCCGCTGCCGCT:0	CDS	-	183/1332	57/443	missense_variant	c.169_183delAGCGGCAGCGGGGACinsGAAGGTCGGGGTGAT	p.SerGlySer57GluGlyArg	PA0958	oprD	porin D
PA_90	NC_002516	1045188	complex	CG	TC	TC:68 CG:0	CDS	-	127/1332	42/443	missense_variant	c.126_127delCGinsGA	p.Asp43Asn	PA0958	oprD	porin D
PA_91	NC_002516	1044041	snp	C	G	G:125 C:0	CDS	-	1274/1332	425/443	missense_variant	c.1274G>C	p.Gly425Ala	PA0958	oprD	porin D
PA_91	NC_002516	1044364	complex	GCCACCTG	ACCGCCGC	ACCGCCGC:57 GCCACCTG:0	CDS	-	951/1332	315/443	missense_variant	c.944_951delCAGGTGGCinsGCGGCGGT	p.Ala315Gly	PA0958	oprD	porin D
PA_91	NC_002516	1044385	complex	GCG	CTC	CTC:58 GCG:0	CDS	-	930/1332	310/443	missense_variant	c.928_930delCGCinsGAG	p.Arg310Glu	PA0958	oprD	porin D
PA_91	NC_002516	1044745	complex	TTTGAC	CTTGGT	CTTGGT:33 TTTGAC:0	CDS	-	570/1332	189/443	missense_variant	c.565_570delGTCAAAinsACCAAG	p.Val189Thr	PA0958	oprD	porin D
PA_91	NC_002516	1044757	complex	CGGCTC	GCCCTG	GCCCTG:32 CGGCTC:0	CDS	-	558/1332	185/443	missense_variant	c.553_558delGAGCCGinsCAGGGC	p.GluPro185GlnGly	PA0958	oprD	porin D
PA_91	NC_002516	1044807	snp	A	G	G:62 A:0	CDS	-	508/1332	170/443	missense_variant	c.508T>C	p.Phe170Leu	PA0958	oprD	porin D
PA_91	NC_002516	1044936	snp	C	G	G:103 C:0	CDS	-	379/1332	127/443	missense_variant	c.379G>C	p.Val127Leu	PA0958	oprD	porin D
PA_91	NC_002516	1044961	complex	ATCGCGCGGCT	GTCACGGGGCG	GTCACGGGGCG:98 ATCGCGCGGCT:0	CDS	-	354/1332	115/443	missense_variant	c.344_354delAGCCGCGCGATinsCGCCCCGTGAC	p.Lys115Thr	PA0958	oprD	porin D
PA_91	NC_002516	1045003	complex	GCCGG	ACCGC	ACCGC:128 GCCGG:0	CDS	-	312/1332	103/443	missense_variant	c.308_312delCCGGCinsGCGGT	p.Thr103Ser	PA0958	oprD	porin D
PA_92	NC_002516	1044936	snp	C	G	G:82 C:0	CDS	-	379/1332	127/443	missense_variant	c.379G>C	p.Val127Leu	PA0958	oprD	porin D
PA_92	NC_002516	1045105	del	GA	G	G:87 GA:0	CDS	-	209/1332	70/443	frameshift_variant	c.209delT	p.Leu70fs	PA0958	oprD	porin D
PA_93	NC_002516	1044040	complex	GCCCTG	ACCTTC	ACCTTC:27 GCCCTG:0	CDS	-	1275/1332	424/443	missense_variant	c.1270_1275delCAGGGCinsGAAGGT	p.Gln424Glu	PA0958	oprD	porin D
PA_93	NC_002516	1044108	snp	A	C	C:26 A:0	CDS	-	1207/1332	403/443	missense_variant	c.1207T>G	p.Ser403Ala	PA0958	oprD	porin D
PA_93	NC_002516	1044274	complex	TAG	CAT	CAT:14 TAG:0	CDS	-	1041/1332	347/443	missense_variant	c.1039_1041delCTAinsATG	p.Leu347Met	PA0958	oprD	porin D
PA_93	NC_002516	1044469	complex	GGCTGCC	CGCGCCG	CGCGCCG:10 GGCTGCC:0	CDS	-	846/1332	280/443	missense_variant	c.840_846delGGCAGCCinsCGGCGCG	p.Ala281Gly	PA0958	oprD	porin D
PA_93	NC_002516	1044487	complex	AGT	GGC	GGC:22 AGT:0	CDS	-	828/1332	276/443	missense_variant	c.826_828delACTinsGCC	p.Thr276Ala	PA0958	oprD	porin D
PA_93	NC_002516	1044530	complex	TTT	GTG	GTG:41 TTT:0	CDS	-	785/1332	261/443	missense_variant	c.783_785delAAAinsCAC	p.Asn262Thr	PA0958	oprD	porin D
PA_93	NC_002516	1044596	snp	C	G	G:49 C:0	CDS	-	719/1332	240/443	missense_variant	c.719G>C	p.Ser240Thr	PA0958	oprD	porin D
PA_93	NC_002516	1044627	complex	CGAG	TCAA	TCAA:47 CGAG:0	CDS	-	688/1332	229/443	missense_variant	c.685_688delCTCGinsTTGA	p.Glu230Lys	PA0958	oprD	porin D
PA_93	NC_002516	1044682	complex	CCCAATGAAATCG	GCCGGCGAAGTCC	GCCGGCGAAGTCC:19 CCCAATGAAATCG:0	CDS	-	633/1332	207/443	missense_variant	c.621_633delCGATTTCATTGGGinsGGACTTCGCCGGC	p.Ile210Ala	PA0958	oprD	porin D
PA_93	NC_002516	1044711	complex	CG	GA	GA:19 CG:0	CDS	-	604/1332	201/443	missense_variant	c.603_604delCGinsTC	p.Glu202Gln	PA0958	oprD	porin D
PA_93	NC_002516	1044936	snp	C	G	G:48 C:0	CDS	-	379/1332	127/443	missense_variant	c.379G>C	p.Val127Leu	PA0958	oprD	porin D
PA_94	NC_002516	1044045	snp	G	C	C:60 G:0	CDS	-	1270/1332	424/443	missense_variant	c.1270C>G	p.Gln424Glu	PA0958	oprD	porin D
PA_94	NC_002516	1044062	del	TGCCA	T	T:40 TGCCA:0	CDS	-	1252/1332	417/443	frameshift_variant	c.1249_1252delTGGC	p.Trp417fs	PA0958	oprD	porin D
PA_94	NC_002516	1044108	snp	A	C	C:30 A:0	CDS	-	1207/1332	403/443	missense_variant	c.1207T>G	p.Ser403Ala	PA0958	oprD	porin D
PA_94	NC_002516	1044274	complex	TAG	CAT	CAT:27 TAG:0	CDS	-	1041/1332	347/443	missense_variant	c.1039_1041delCTAinsATG	p.Leu347Met	PA0958	oprD	porin D
PA_94	NC_002516	1044414	complex	GA	CG	CG:12 GA:0	CDS	-	901/1332	300/443	missense_variant	c.900_901delTCinsCG	p.Gln301Glu	PA0958	oprD	porin D
PA_94	NC_002516	1044429	snp	T	G	G:18 T:0	CDS	-	886/1332	296/443	missense_variant	c.886A>C	p.Lys296Gln	PA0958	oprD	porin D
PA_94	NC_002516	1044469	complex	GGCTGCC	CGCGCCG	CGCGCCG:17 GGCTGCC:0	CDS	-	846/1332	280/443	missense_variant	c.840_846delGGCAGCCinsCGGCGCG	p.Ala281Gly	PA0958	oprD	porin D
PA_94	NC_002516	1044487	complex	AGT	GGC	GGC:38 AGT:0	CDS	-	828/1332	276/443	missense_variant	c.826_828delACTinsGCC	p.Thr276Ala	PA0958	oprD	porin D
PA_94	NC_002516	1044530	complex	TTT	GTG	GTG:48 TTT:0	CDS	-	785/1332	261/443	missense_variant	c.783_785delAAAinsCAC	p.Asn262Thr	PA0958	oprD	porin D
PA_94	NC_002516	1044596	snp	C	G	G:59 C:0	CDS	-	719/1332	240/443	missense_variant	c.719G>C	p.Ser240Thr	PA0958	oprD	porin D
PA_94	NC_002516	1044627	complex	CGAG	TCAA	TCAA:55 CGAG:0	CDS	-	688/1332	229/443	missense_variant	c.685_688delCTCGinsTTGA	p.Glu230Lys	PA0958	oprD	porin D
PA_94	NC_002516	1044682	complex	CCCAATGAAATCG	GCCGGCGAAGTCC	GCCGGCGAAGTCC:29 CCCAATGAAATCG:0	CDS	-	633/1332	207/443	missense_variant	c.621_633delCGATTTCATTGGGinsGGACTTCGCCGGC	p.Ile210Ala	PA0958	oprD	porin D
PA_94	NC_002516	1044711	snp	C	G	G:26 C:0	CDS	-	604/1332	202/443	missense_variant	c.604G>C	p.Glu202Gln	PA0958	oprD	porin D
PA_94	NC_002516	1044936	snp	C	G	G:112 C:0	CDS	-	379/1332	127/443	missense_variant	c.379G>C	p.Val127Leu	PA0958	oprD	porin D
PA_94	NC_002516	1045132	complex	GTCCCCGCTGCCGCT	ATCGCCCCGACCTTC	ATCGCCCCGACCTTC:27 GTCCCCGCTGCCGCT:0	CDS	-	183/1332	57/443	missense_variant	c.169_183delAGCGGCAGCGGGGACinsGAAGGTCGGGGCGAT	p.SerGlySer57GluGlyArg	PA0958	oprD	porin D
PA_95	NC_002516	1044936	snp	C	G	G:53 C:0	CDS	-	379/1332	127/443	missense_variant	c.379G>C	p.Val127Leu	PA0958	oprD	porin D
PA_95	NC_002516	1045105	del	GA	G	G:49 GA:0	CDS	-	209/1332	70/443	frameshift_variant	c.209delT	p.Leu70fs	PA0958	oprD	porin D
PA_96	NC_002516	1044045	snp	G	C	C:73 G:0	CDS	-	1270/1332	424/443	missense_variant	c.1270C>G	p.Gln424Glu	PA0958	oprD	porin D
PA_96	NC_002516	1044062	del	TGCCA	T	T:53 TGCCA:0	CDS	-	1252/1332	417/443	frameshift_variant	c.1249_1252delTGGC	p.Trp417fs	PA0958	oprD	porin D
PA_96	NC_002516	1044108	snp	A	C	C:35 A:0	CDS	-	1207/1332	403/443	missense_variant	c.1207T>G	p.Ser403Ala	PA0958	oprD	porin D
PA_96	NC_002516	1044274	complex	TAG	CAT	CAT:24 TAG:0	CDS	-	1041/1332	347/443	missense_variant	c.1039_1041delCTAinsATG	p.Leu347Met	PA0958	oprD	porin D
PA_96	NC_002516	1044429	snp	T	G	G:11 T:0	CDS	-	886/1332	296/443	missense_variant	c.886A>C	p.Lys296Gln	PA0958	oprD	porin D
PA_96	NC_002516	1044469	complex	GGCTGCC	CGCGCCG	CGCGCCG:16 GGCTGCC:0	CDS	-	846/1332	280/443	missense_variant	c.840_846delGGCAGCCinsCGGCGCG	p.Ala281Gly	PA0958	oprD	porin D
PA_96	NC_002516	1044487	complex	AGT	GGC	GGC:36 AGT:0	CDS	-	828/1332	276/443	missense_variant	c.826_828delACTinsGCC	p.Thr276Ala	PA0958	oprD	porin D
PA_96	NC_002516	1044530	complex	TTT	GTG	GTG:43 TTT:0	CDS	-	785/1332	261/443	missense_variant	c.783_785delAAAinsCAC	p.Asn262Thr	PA0958	oprD	porin D
PA_96	NC_002516	1044596	snp	C	G	G:59 C:1	CDS	-	719/1332	240/443	missense_variant	c.719G>C	p.Ser240Thr	PA0958	oprD	porin D
PA_96	NC_002516	1044627	complex	CGAG	TCAA	TCAA:55 CGAG:0	CDS	-	688/1332	229/443	missense_variant	c.685_688delCTCGinsTTGA	p.Glu230Lys	PA0958	oprD	porin D
PA_96	NC_002516	1044682	complex	CCCAATGAAATCG	GCCGGCGAAGTCC	GCCGGCGAAGTCC:26 CCCAATGAAATCG:0	CDS	-	633/1332	207/443	missense_variant	c.621_633delCGATTTCATTGGGinsGGACTTCGCCGGC	p.Ile210Ala	PA0958	oprD	porin D
PA_96	NC_002516	1044711	snp	C	G	G:24 C:0	CDS	-	604/1332	202/443	missense_variant	c.604G>C	p.Glu202Gln	PA0958	oprD	porin D
PA_96	NC_002516	1044936	snp	C	G	G:93 C:0	CDS	-	379/1332	127/443	missense_variant	c.379G>C	p.Val127Leu	PA0958	oprD	porin D
PA_96	NC_002516	1045132	complex	GTCCCCGCTGCCGCT	ATCGCCCCGACCTTC	ATCGCCCCGACCTTC:38 GTCCCCGCTGCCGCT:0	CDS	-	183/1332	57/443	missense_variant	c.169_183delAGCGGCAGCGGGGACinsGAAGGTCGGGGCGAT	p.SerGlySer57GluGlyArg	PA0958	oprD	porin D
PA_97	NC_002516	1044807	snp	A	G	G:103 A:0	CDS	-	508/1332	170/443	missense_variant	c.508T>C	p.Phe170Leu	PA0958	oprD	porin D
PA_97	NC_002516	1044961	complex	ATCGCGCGGCTTG	GTCACGGGGCGTT	GTCACGGGGCGTT:65 ATCGCGCGGCTTG:0	CDS	-	354/1332	114/443	missense_variant	c.342_354delCAAGCCGCGCGATinsAACGCCCCGTGAC	p.Lys115Thr	PA0958	oprD	porin D
PA_97	NC_002516	1045007	snp	G	C	C:76 G:0	CDS	-	308/1332	103/443	missense_variant	c.308C>G	p.Thr103Ser	PA0958	oprD	porin D
PA_97	NC_002516	1045188	mnp	CG	TC	TC:104 CG:0	CDS	-	127/1332	42/443	missense_variant	c.126_127delCGinsGA	p.Asp43Asn	PA0958	oprD	porin D
PA_98	NC_002516	1044045	snp	G	C	C:28 G:0	CDS	-	1270/1332	424/443	missense_variant	c.1270C>G	p.Gln424Glu	PA0958	oprD	porin D
PA_98	NC_002516	1044108	snp	A	C	C:17 A:0	CDS	-	1207/1332	403/443	missense_variant	c.1207T>G	p.Ser403Ala	PA0958	oprD	porin D
PA_98	NC_002516	1044274	complex	TAG	CAT	CAT:12 TAG:0	CDS	-	1041/1332	347/443	missense_variant	c.1039_1041delCTAinsATG	p.Leu347Met	PA0958	oprD	porin D
PA_98	NC_002516	1044414	complex	GA	CG	CG:12 GA:0	CDS	-	901/1332	300/443	missense_variant	c.900_901delTCinsCG	p.Gln301Glu	PA0958	oprD	porin D
PA_98	NC_002516	1044429	snp	T	G	G:20 T:0	CDS	-	886/1332	296/443	missense_variant	c.886A>C	p.Lys296Gln	PA0958	oprD	porin D
PA_98	NC_002516	1044469	complex	GGCTGCC	CGCGCCG	CGCGCCG:26 GGCTGCC:0	CDS	-	846/1332	280/443	missense_variant	c.840_846delGGCAGCCinsCGGCGCG	p.Ala281Gly	PA0958	oprD	porin D
PA_98	NC_002516	1044487	complex	AGT	GGC	GGC:39 AGT:0	CDS	-	828/1332	276/443	missense_variant	c.826_828delACTinsGCC	p.Thr276Ala	PA0958	oprD	porin D
PA_98	NC_002516	1044530	complex	TTT	GTG	GTG:43 TTT:0	CDS	-	785/1332	261/443	missense_variant	c.783_785delAAAinsCAC	p.Asn262Thr	PA0958	oprD	porin D
PA_98	NC_002516	1044596	snp	C	G	G:56 C:0	CDS	-	719/1332	240/443	missense_variant	c.719G>C	p.Ser240Thr	PA0958	oprD	porin D
PA_98	NC_002516	1044627	complex	CGAG	TCAA	TCAA:52 CGAG:0	CDS	-	688/1332	229/443	missense_variant	c.685_688delCTCGinsTTGA	p.Glu230Lys	PA0958	oprD	porin D
PA_98	NC_002516	1044682	complex	CCCAATGAAATCG	GCCGGCGAAGTCC	GCCGGCGAAGTCC:31 CCCAATGAAATCG:0	CDS	-	633/1332	207/443	missense_variant	c.621_633delCGATTTCATTGGGinsGGACTTCGCCGGC	p.Ile210Ala	PA0958	oprD	porin D
PA_98	NC_002516	1044711	snp	C	G	G:31 C:0	CDS	-	604/1332	202/443	missense_variant	c.604G>C	p.Glu202Gln	PA0958	oprD	porin D
PA_98	NC_002516	1044936	snp	C	G	G:56 C:0	CDS	-	379/1332	127/443	missense_variant	c.379G>C	p.Val127Leu	PA0958	oprD	porin D
PA_98	NC_002516	1045132	complex	GTCCCCGCTGCCGCT	ATCGCCCCGACCTTC	ATCGCCCCGACCTTC:30 GTCCCCGCTGCCGCT:0	CDS	-	183/1332	57/443	missense_variant	c.169_183delAGCGGCAGCGGGGACinsGAAGGTCGGGGCGAT	p.SerGlySer57GluGlyArg	PA0958	oprD	porin D
PA_99	NC_002516	1044041	snp	C	G	G:94 C:0	CDS	-	1274/1332	425/443	missense_variant	c.1274G>C	p.Gly425Ala	PA0958	oprD	porin D
PA_99	NC_002516	1044364	complex	GCCACCTG	ACCGCCGC	ACCGCCGC:51 GCCACCTG:0	CDS	-	951/1332	315/443	missense_variant	c.944_951delCAGGTGGCinsGCGGCGGT	p.Ala315Gly	PA0958	oprD	porin D
PA_99	NC_002516	1044385	complex	GCG	CTC	CTC:52 GCG:0	CDS	-	930/1332	310/443	missense_variant	c.928_930delCGCinsGAG	p.Arg310Glu	PA0958	oprD	porin D
PA_99	NC_002516	1044745	complex	TTTGAC	CTTGGT	CTTGGT:26 TTTGAC:0	CDS	-	570/1332	189/443	missense_variant	c.565_570delGTCAAAinsACCAAG	p.Val189Thr	PA0958	oprD	porin D
PA_99	NC_002516	1044757	complex	CGGCTC	GCCCTG	GCCCTG:20 CGGCTC:0	CDS	-	558/1332	185/443	missense_variant	c.553_558delGAGCCGinsCAGGGC	p.GluPro185GlnGly	PA0958	oprD	porin D
PA_99	NC_002516	1044807	snp	A	G	G:55 A:0	CDS	-	508/1332	170/443	missense_variant	c.508T>C	p.Phe170Leu	PA0958	oprD	porin D
PA_99	NC_002516	1044961	complex	ATCGCGCGGCT	GTCACGGGGCG	GTCACGGGGCG:42 ATCGCGCGGCT:0	CDS	-	354/1332	115/443	missense_variant	c.344_354delAGCCGCGCGATinsCGCCCCGTGAC	p.Lys115Thr	PA0958	oprD	porin D
PA_99	NC_002516	1045003	complex	GCCGG	ACCGC	ACCGC:59 GCCGG:0	CDS	-	312/1332	103/443	missense_variant	c.308_312delCCGGCinsGCGGT	p.Thr103Ser	PA0958	oprD	porin D
PA_105	NA	NA	NA	NA	NA	NA	NA	NA	NA	NA	wt	NA	wt	NA	NA	NA
PA_156	NA	NA	NA	NA	NA	NA	NA	NA	NA	NA	wt	NA	wt	NA	NA	NA
PA_112	NA	NA	NA	NA	NA	NA	NA	NA	NA	NA	wt	NA	wt	NA	NA	NA
PAO1	NA	NA	NA	NA	NA	NA	NA	NA	NA	NA	wt	NA	wt	NA	NA	NA
DK2	NA	NA	NA	NA	NA	NA	NA	NA	NA	NA	wt	NA	wt	NA	NA	NA
LESB58	NA	NA	NA	NA	NA	NA	NA	NA	NA	NA	wt	NA	wt	NA	NA	NA
PAK	NA	NA	NA	NA	NA	NA	NA	NA	NA	NA	wt	NA	wt	NA	NA	NA
NCGM1900	NA	NA	NA	NA	NA	NA	NA	NA	NA	NA	wt	NA	wt	NA	NA	NA
VRFPA04	NA	NA	NA	NA	NA	NA	NA	NA	NA	NA	wt	NA	wt	NA	NA	NA
NCGM257	NA	NA	NA	NA	NA	NA	NA	NA	NA	NA	wt	NA	wt	NA	NA	NA
UCBPP-PA14	NA	NA	NA	NA	NA	NA	NA	NA	NA	NA	wt	NA	wt	NA	NA	NA

## Sheet: Supp. Table 6
SAMPLE	CHROM	POS	TYPE	REF	ALT	EVIDENCE	FTYPE	STRAND	NT_POS	AA_POS	VARIANT.TYPE	NUC.CHANGE	PRO.CHANGE	LOCUS_TAG	GENE	PRODUCT
PA_1	NC_002516	471373	snp	A	T	T:88 A:0	CDS	-	377/444	126/147	missense_variant	c.377T>A	p.Val126Glu	PA0424	mexR	multidrug resistance operon repressor MexR
PA_10	NC_002516	471373	snp	A	T	T:53 A:0	CDS	-	377/444	126/147	missense_variant	c.377T>A	p.Val126Glu	PA0424	mexR	multidrug resistance operon repressor MexR
PA_101	NC_002516	471373	snp	A	T	T:139 A:0	CDS	-	377/444	126/147	missense_variant	c.377T>A	p.Val126Glu	PA0424	mexR	multidrug resistance operon repressor MexR
PA_103	NC_002516	471373	snp	A	T	T:124 A:0	CDS	-	377/444	126/147	missense_variant	c.377T>A	p.Val126Glu	PA0424	mexR	multidrug resistance operon repressor MexR
PA_104	NC_002516	471373	snp	A	T	T:116 A:1	CDS	-	377/444	126/147	missense_variant	c.377T>A	p.Val126Glu	PA0424	mexR	multidrug resistance operon repressor MexR
PA_106	NC_002516	471373	snp	A	T	T:74 A:0	CDS	-	377/444	126/147	missense_variant	c.377T>A	p.Val126Glu	PA0424	mexR	multidrug resistance operon repressor MexR
PA_110	NC_002516	471373	snp	A	T	T:78 A:0	CDS	-	377/444	126/147	missense_variant	c.377T>A	p.Val126Glu	PA0424	mexR	multidrug resistance operon repressor MexR
PA_111	NC_002516	471373	snp	A	T	T:73 A:0	CDS	-	377/444	126/147	missense_variant	c.377T>A	p.Val126Glu	PA0424	mexR	multidrug resistance operon repressor MexR
PA_113	NC_002516	471373	snp	A	T	T:80 A:0	CDS	-	377/444	126/147	missense_variant	c.377T>A	p.Val126Glu	PA0424	mexR	multidrug resistance operon repressor MexR
PA_114	NC_002516	471373	snp	A	T	T:73 A:0	CDS	-	377/444	126/147	missense_variant	c.377T>A	p.Val126Glu	PA0424	mexR	multidrug resistance operon repressor MexR
PA_114	NC_002516	471442	snp	G	C	C:54 G:0	CDS	-	308/444	103/147	missense_variant	c.308C>G	p.Ala103Gly	PA0424	mexR	multidrug resistance operon repressor MexR
PA_115	NC_002516	471373	snp	A	T	T:116 A:0	CDS	-	377/444	126/147	missense_variant	c.377T>A	p.Val126Glu	PA0424	mexR	multidrug resistance operon repressor MexR
PA_119	NC_002516	471373	snp	A	T	T:71 A:0	CDS	-	377/444	126/147	missense_variant	c.377T>A	p.Val126Glu	PA0424	mexR	multidrug resistance operon repressor MexR
PA_120	NC_002516	471373	snp	A	T	T:77 A:0	CDS	-	377/444	126/147	missense_variant	c.377T>A	p.Val126Glu	PA0424	mexR	multidrug resistance operon repressor MexR
PA_122	NC_002516	471373	snp	A	T	T:52 A:0	CDS	-	377/444	126/147	missense_variant	c.377T>A	p.Val126Glu	PA0424	mexR	multidrug resistance operon repressor MexR
PA_124	NC_002516	471373	snp	A	T	T:67 A:0	CDS	-	377/444	126/147	missense_variant	c.377T>A	p.Val126Glu	PA0424	mexR	multidrug resistance operon repressor MexR
PA_124	NC_002516	471442	snp	G	C	C:77 G:0	CDS	-	308/444	103/147	missense_variant	c.308C>G	p.Ala103Gly	PA0424	mexR	multidrug resistance operon repressor MexR
PA_125	NC_002516	471373	snp	A	T	T:60 A:0	CDS	-	377/444	126/147	missense_variant	c.377T>A	p.Val126Glu	PA0424	mexR	multidrug resistance operon repressor MexR
PA_127	NC_002516	471373	snp	A	T	T:53 A:0	CDS	-	377/444	126/147	missense_variant	c.377T>A	p.Val126Glu	PA0424	mexR	multidrug resistance operon repressor MexR
PA_128	NC_002516	471373	snp	A	T	T:98 A:0	CDS	-	377/444	126/147	missense_variant	c.377T>A	p.Val126Glu	PA0424	mexR	multidrug resistance operon repressor MexR
PA_128	NC_002516	471442	snp	G	C	C:102 G:0	CDS	-	308/444	103/147	missense_variant	c.308C>G	p.Ala103Gly	PA0424	mexR	multidrug resistance operon repressor MexR
PA_129	NC_002516	471373	snp	A	T	T:87 A:0	CDS	-	377/444	126/147	missense_variant	c.377T>A	p.Val126Glu	PA0424	mexR	multidrug resistance operon repressor MexR
PA_130	NC_002516	471373	snp	A	T	T:67 A:0	CDS	-	377/444	126/147	missense_variant	c.377T>A	p.Val126Glu	PA0424	mexR	multidrug resistance operon repressor MexR
PA_133	NC_002516	471373	snp	A	T	T:89 A:0	CDS	-	377/444	126/147	missense_variant	c.377T>A	p.Val126Glu	PA0424	mexR	multidrug resistance operon repressor MexR
PA_135	NC_002516	471373	snp	A	T	T:46 A:0	CDS	-	377/444	126/147	missense_variant	c.377T>A	p.Val126Glu	PA0424	mexR	multidrug resistance operon repressor MexR
PA_139	NC_002516	471373	snp	A	T	T:92 A:0	CDS	-	377/444	126/147	missense_variant	c.377T>A	p.Val126Glu	PA0424	mexR	multidrug resistance operon repressor MexR
PA_14	NC_002516	471373	snp	A	T	T:61 A:0	CDS	-	377/444	126/147	missense_variant	c.377T>A	p.Val126Glu	PA0424	mexR	multidrug resistance operon repressor MexR
PA_140	NC_002516	471373	snp	A	T	T:93 A:0	CDS	-	377/444	126/147	missense_variant	c.377T>A	p.Val126Glu	PA0424	mexR	multidrug resistance operon repressor MexR
PA_141	NC_002516	471373	snp	A	T	T:106 A:0	CDS	-	377/444	126/147	missense_variant	c.377T>A	p.Val126Glu	PA0424	mexR	multidrug resistance operon repressor MexR
PA_141	NC_002516	471442	snp	G	C	C:109 G:0	CDS	-	308/444	103/147	missense_variant	c.308C>G	p.Ala103Gly	PA0424	mexR	multidrug resistance operon repressor MexR
PA_142	NC_002516	471373	snp	A	T	T:56 A:0	CDS	-	377/444	126/147	missense_variant	c.377T>A	p.Val126Glu	PA0424	mexR	multidrug resistance operon repressor MexR
PA_144	NC_002516	471373	snp	A	T	T:58 A:0	CDS	-	377/444	126/147	missense_variant	c.377T>A	p.Val126Glu	PA0424	mexR	multidrug resistance operon repressor MexR
PA_145	NC_002516	471373	snp	A	T	T:68 A:0	CDS	-	377/444	126/147	missense_variant	c.377T>A	p.Val126Glu	PA0424	mexR	multidrug resistance operon repressor MexR
PA_146	NC_002516	471373	snp	A	T	T:34 A:0	CDS	-	377/444	126/147	missense_variant	c.377T>A	p.Val126Glu	PA0424	mexR	multidrug resistance operon repressor MexR
PA_148	NC_002516	471373	snp	A	T	T:60 A:0	CDS	-	377/444	126/147	missense_variant	c.377T>A	p.Val126Glu	PA0424	mexR	multidrug resistance operon repressor MexR
PA_149	NC_002516	471373	snp	A	T	T:78 A:0	CDS	-	377/444	126/147	missense_variant	c.377T>A	p.Val126Glu	PA0424	mexR	multidrug resistance operon repressor MexR
PA_15	NC_002516	471373	snp	A	T	T:70 A:0	CDS	-	377/444	126/147	missense_variant	c.377T>A	p.Val126Glu	PA0424	mexR	multidrug resistance operon repressor MexR
PA_150	NC_002516	471373	snp	A	T	T:51 A:0	CDS	-	377/444	126/147	missense_variant	c.377T>A	p.Val126Glu	PA0424	mexR	multidrug resistance operon repressor MexR
PA_151	NC_002516	471373	snp	A	T	T:45 A:0	CDS	-	377/444	126/147	missense_variant	c.377T>A	p.Val126Glu	PA0424	mexR	multidrug resistance operon repressor MexR
PA_154	NC_002516	471373	snp	A	T	T:64 A:0	CDS	-	377/444	126/147	missense_variant	c.377T>A	p.Val126Glu	PA0424	mexR	multidrug resistance operon repressor MexR
PA_155	NC_002516	471373	snp	A	T	T:45 A:0	CDS	-	377/444	126/147	missense_variant	c.377T>A	p.Val126Glu	PA0424	mexR	multidrug resistance operon repressor MexR
PA_156	NC_002516	471448	snp	C	T	T:94 C:0	CDS	-	302/444	101/147	missense_variant	c.302G>A	p.Gly101Glu	PA0424	mexR	multidrug resistance operon repressor MexR
PA_157	NC_002516	471373	snp	A	T	T:85 A:0	CDS	-	377/444	126/147	missense_variant	c.377T>A	p.Val126Glu	PA0424	mexR	multidrug resistance operon repressor MexR
PA_16	NC_002516	471373	snp	A	T	T:69 A:0	CDS	-	377/444	126/147	missense_variant	c.377T>A	p.Val126Glu	PA0424	mexR	multidrug resistance operon repressor MexR
PA_160	NC_002516	471373	snp	A	T	T:65 A:2	CDS	-	377/444	126/147	missense_variant	c.377T>A	p.Val126Glu	PA0424	mexR	multidrug resistance operon repressor MexR
PA_17	NC_002516	471373	snp	A	T	T:53 A:0	CDS	-	377/444	126/147	missense_variant	c.377T>A	p.Val126Glu	PA0424	mexR	multidrug resistance operon repressor MexR
PA_18	NC_002516	471373	snp	A	T	T:70 A:0	CDS	-	377/444	126/147	missense_variant	c.377T>A	p.Val126Glu	PA0424	mexR	multidrug resistance operon repressor MexR
PA_19	NC_002516	471373	snp	A	T	T:58 A:0	CDS	-	377/444	126/147	missense_variant	c.377T>A	p.Val126Glu	PA0424	mexR	multidrug resistance operon repressor MexR
PA_20	NC_002516	471373	snp	A	T	T:61 A:0	CDS	-	377/444	126/147	missense_variant	c.377T>A	p.Val126Glu	PA0424	mexR	multidrug resistance operon repressor MexR
PA_23	NC_002516	471373	snp	A	T	T:41 A:0	CDS	-	377/444	126/147	missense_variant	c.377T>A	p.Val126Glu	PA0424	mexR	multidrug resistance operon repressor MexR
PA_25	NC_002516	471373	snp	A	T	T:71 A:0	CDS	-	377/444	126/147	missense_variant	c.377T>A	p.Val126Glu	PA0424	mexR	multidrug resistance operon repressor MexR
PA_26	NC_002516	471373	snp	A	T	T:73 A:0	CDS	-	377/444	126/147	missense_variant	c.377T>A	p.Val126Glu	PA0424	mexR	multidrug resistance operon repressor MexR
PA_27	NC_002516	471373	snp	A	T	T:66 A:0	CDS	-	377/444	126/147	missense_variant	c.377T>A	p.Val126Glu	PA0424	mexR	multidrug resistance operon repressor MexR
PA_28	NC_002516	471373	snp	A	T	T:84 A:0	CDS	-	377/444	126/147	missense_variant	c.377T>A	p.Val126Glu	PA0424	mexR	multidrug resistance operon repressor MexR
PA_29	NC_002516	471373	snp	A	T	T:68 A:0	CDS	-	377/444	126/147	missense_variant	c.377T>A	p.Val126Glu	PA0424	mexR	multidrug resistance operon repressor MexR
PA_30	NC_002516	471373	snp	A	T	T:53 A:0	CDS	-	377/444	126/147	missense_variant	c.377T>A	p.Val126Glu	PA0424	mexR	multidrug resistance operon repressor MexR
PA_31	NC_002516	471373	snp	A	T	T:84 A:0	CDS	-	377/444	126/147	missense_variant	c.377T>A	p.Val126Glu	PA0424	mexR	multidrug resistance operon repressor MexR
PA_32	NC_002516	471373	snp	A	T	T:78 A:0	CDS	-	377/444	126/147	missense_variant	c.377T>A	p.Val126Glu	PA0424	mexR	multidrug resistance operon repressor MexR
PA_33	NC_002516	471373	snp	A	T	T:64 A:0	CDS	-	377/444	126/147	missense_variant	c.377T>A	p.Val126Glu	PA0424	mexR	multidrug resistance operon repressor MexR
PA_35	NC_002516	471373	snp	A	T	T:78 A:0	CDS	-	377/444	126/147	missense_variant	c.377T>A	p.Val126Glu	PA0424	mexR	multidrug resistance operon repressor MexR
PA_36	NC_002516	471373	snp	A	T	T:48 A:0	CDS	-	377/444	126/147	missense_variant	c.377T>A	p.Val126Glu	PA0424	mexR	multidrug resistance operon repressor MexR
PA_37	NC_002516	471373	snp	A	T	T:71 A:0	CDS	-	377/444	126/147	missense_variant	c.377T>A	p.Val126Glu	PA0424	mexR	multidrug resistance operon repressor MexR
PA_38	NC_002516	471373	snp	A	T	T:58 A:0	CDS	-	377/444	126/147	missense_variant	c.377T>A	p.Val126Glu	PA0424	mexR	multidrug resistance operon repressor MexR
PA_39	NC_002516	471373	snp	A	T	T:43 A:0	CDS	-	377/444	126/147	missense_variant	c.377T>A	p.Val126Glu	PA0424	mexR	multidrug resistance operon repressor MexR
PA_40	NC_002516	471373	snp	A	T	T:47 A:0	CDS	-	377/444	126/147	missense_variant	c.377T>A	p.Val126Glu	PA0424	mexR	multidrug resistance operon repressor MexR
PA_45	NC_002516	471373	snp	A	T	T:51 A:0	CDS	-	377/444	126/147	missense_variant	c.377T>A	p.Val126Glu	PA0424	mexR	multidrug resistance operon repressor MexR
PA_46	NC_002516	471373	snp	A	T	T:74 A:0	CDS	-	377/444	126/147	missense_variant	c.377T>A	p.Val126Glu	PA0424	mexR	multidrug resistance operon repressor MexR
PA_47	NC_002516	471373	snp	A	T	T:69 A:0	CDS	-	377/444	126/147	missense_variant	c.377T>A	p.Val126Glu	PA0424	mexR	multidrug resistance operon repressor MexR
PA_5	NC_002516	471373	snp	A	T	T:61 A:0	CDS	-	377/444	126/147	missense_variant	c.377T>A	p.Val126Glu	PA0424	mexR	multidrug resistance operon repressor MexR
PA_5	NC_002516	471442	snp	G	C	C:63 G:0	CDS	-	308/444	103/147	missense_variant	c.308C>G	p.Ala103Gly	PA0424	mexR	multidrug resistance operon repressor MexR
PA_51	NC_002516	471373	snp	A	T	T:181 A:0	CDS	-	377/444	126/147	missense_variant	c.377T>A	p.Val126Glu	PA0424	mexR	multidrug resistance operon repressor MexR
PA_56	NC_002516	471373	snp	A	T	T:117 A:0	CDS	-	377/444	126/147	missense_variant	c.377T>A	p.Val126Glu	PA0424	mexR	multidrug resistance operon repressor MexR
PA_57	NC_002516	471373	snp	A	T	T:182 A:0	CDS	-	377/444	126/147	missense_variant	c.377T>A	p.Val126Glu	PA0424	mexR	multidrug resistance operon repressor MexR
PA_58	NC_002516	471373	snp	A	T	T:95 A:0	CDS	-	377/444	126/147	missense_variant	c.377T>A	p.Val126Glu	PA0424	mexR	multidrug resistance operon repressor MexR
PA_59	NC_002516	471373	snp	A	T	T:160 A:0	CDS	-	377/444	126/147	missense_variant	c.377T>A	p.Val126Glu	PA0424	mexR	multidrug resistance operon repressor MexR
PA_6	NC_002516	471373	snp	A	T	T:74 A:0	CDS	-	377/444	126/147	missense_variant	c.377T>A	p.Val126Glu	PA0424	mexR	multidrug resistance operon repressor MexR
PA_60	NC_002516	471373	snp	A	T	T:106 A:0	CDS	-	377/444	126/147	missense_variant	c.377T>A	p.Val126Glu	PA0424	mexR	multidrug resistance operon repressor MexR
PA_61	NC_002516	471373	snp	A	T	T:109 A:0	CDS	-	377/444	126/147	missense_variant	c.377T>A	p.Val126Glu	PA0424	mexR	multidrug resistance operon repressor MexR
PA_62	NC_002516	471373	snp	A	T	T:89 A:0	CDS	-	377/444	126/147	missense_variant	c.377T>A	p.Val126Glu	PA0424	mexR	multidrug resistance operon repressor MexR
PA_64	NC_002516	471373	snp	A	T	T:93 A:0	CDS	-	377/444	126/147	missense_variant	c.377T>A	p.Val126Glu	PA0424	mexR	multidrug resistance operon repressor MexR
PA_65	NC_002516	471373	snp	A	T	T:119 A:0	CDS	-	377/444	126/147	missense_variant	c.377T>A	p.Val126Glu	PA0424	mexR	multidrug resistance operon repressor MexR
PA_67	NC_002516	471373	snp	A	T	T:92 A:0	CDS	-	377/444	126/147	missense_variant	c.377T>A	p.Val126Glu	PA0424	mexR	multidrug resistance operon repressor MexR
PA_7	NC_002516	471373	snp	A	T	T:66 A:0	CDS	-	377/444	126/147	missense_variant	c.377T>A	p.Val126Glu	PA0424	mexR	multidrug resistance operon repressor MexR
PA_70	NC_002516	471373	snp	A	T	T:100 A:0	CDS	-	377/444	126/147	missense_variant	c.377T>A	p.Val126Glu	PA0424	mexR	multidrug resistance operon repressor MexR
PA_71	NC_002516	471373	snp	A	T	T:91 A:0	CDS	-	377/444	126/147	missense_variant	c.377T>A	p.Val126Glu	PA0424	mexR	multidrug resistance operon repressor MexR
PA_74	NC_002516	471373	snp	A	T	T:94 A:1	CDS	-	377/444	126/147	missense_variant	c.377T>A	p.Val126Glu	PA0424	mexR	multidrug resistance operon repressor MexR
PA_75	NC_002516	471373	snp	A	T	T:59 A:0	CDS	-	377/444	126/147	missense_variant	c.377T>A	p.Val126Glu	PA0424	mexR	multidrug resistance operon repressor MexR
PA_76	NC_002516	471373	snp	A	T	T:97 A:0	CDS	-	377/444	126/147	missense_variant	c.377T>A	p.Val126Glu	PA0424	mexR	multidrug resistance operon repressor MexR
PA_77	NC_002516	471373	snp	A	T	T:117 A:0	CDS	-	377/444	126/147	missense_variant	c.377T>A	p.Val126Glu	PA0424	mexR	multidrug resistance operon repressor MexR
PA_78	NC_002516	471373	snp	A	T	T:46 A:0	CDS	-	377/444	126/147	missense_variant	c.377T>A	p.Val126Glu	PA0424	mexR	multidrug resistance operon repressor MexR
PA_79	NC_002516	471373	snp	A	T	T:107 A:0	CDS	-	377/444	126/147	missense_variant	c.377T>A	p.Val126Glu	PA0424	mexR	multidrug resistance operon repressor MexR
PA_8	NC_002516	471373	snp	A	T	T:59 A:0	CDS	-	377/444	126/147	missense_variant	c.377T>A	p.Val126Glu	PA0424	mexR	multidrug resistance operon repressor MexR
PA_80	NC_002516	471373	snp	A	T	T:13 A:0	CDS	-	377/444	126/147	missense_variant	c.377T>A	p.Val126Glu	PA0424	mexR	multidrug resistance operon repressor MexR
PA_81	NC_002516	471373	snp	A	T	T:79 A:0	CDS	-	377/444	126/147	missense_variant	c.377T>A	p.Val126Glu	PA0424	mexR	multidrug resistance operon repressor MexR
PA_82	NC_002516	471373	snp	A	T	T:43 A:0	CDS	-	377/444	126/147	missense_variant	c.377T>A	p.Val126Glu	PA0424	mexR	multidrug resistance operon repressor MexR
PA_83	NC_002516	471373	snp	A	T	T:71 A:0	CDS	-	377/444	126/147	missense_variant	c.377T>A	p.Val126Glu	PA0424	mexR	multidrug resistance operon repressor MexR
PA_83	NC_002516	471442	snp	G	C	C:71 G:0	CDS	-	308/444	103/147	missense_variant	c.308C>G	p.Ala103Gly	PA0424	mexR	multidrug resistance operon repressor MexR
PA_84	NC_002516	471373	snp	A	T	T:69 A:0	CDS	-	377/444	126/147	missense_variant	c.377T>A	p.Val126Glu	PA0424	mexR	multidrug resistance operon repressor MexR
PA_88	NC_002516	471373	snp	A	T	T:112 A:0	CDS	-	377/444	126/147	missense_variant	c.377T>A	p.Val126Glu	PA0424	mexR	multidrug resistance operon repressor MexR
PA_88	NC_002516	471442	snp	G	C	C:104 G:0	CDS	-	308/444	103/147	missense_variant	c.308C>G	p.Ala103Gly	PA0424	mexR	multidrug resistance operon repressor MexR
PA_9	NC_002516	471373	snp	A	T	T:57 A:0	CDS	-	377/444	126/147	missense_variant	c.377T>A	p.Val126Glu	PA0424	mexR	multidrug resistance operon repressor MexR
PA_91	NC_002516	471373	snp	A	T	T:114 A:0	CDS	-	377/444	126/147	missense_variant	c.377T>A	p.Val126Glu	PA0424	mexR	multidrug resistance operon repressor MexR
PA_92	NC_002516	471373	snp	A	T	T:91 A:0	CDS	-	377/444	126/147	missense_variant	c.377T>A	p.Val126Glu	PA0424	mexR	multidrug resistance operon repressor MexR
PA_94	NC_002516	471373	snp	A	T	T:93 A:0	CDS	-	377/444	126/147	missense_variant	c.377T>A	p.Val126Glu	PA0424	mexR	multidrug resistance operon repressor MexR
PA_95	NC_002516	471373	snp	A	T	T:41 A:0	CDS	-	377/444	126/147	missense_variant	c.377T>A	p.Val126Glu	PA0424	mexR	multidrug resistance operon repressor MexR
PA_96	NC_002516	471373	snp	A	T	T:91 A:0	CDS	-	377/444	126/147	missense_variant	c.377T>A	p.Val126Glu	PA0424	mexR	multidrug resistance operon repressor MexR
PA_98	NC_002516	471373	snp	A	T	T:76 A:0	CDS	-	377/444	126/147	missense_variant	c.377T>A	p.Val126Glu	PA0424	mexR	multidrug resistance operon repressor MexR

## Sheet: Supp. Table 7
SAMPLE	CHROM	POS	TYPE	REF	ALT	EVIDENCE	FTYPE	STRAND	NT_POS	AA_POS	VARIANT.TYPE	NUC.CHANGE	PRO.CHANGE	LOCUS_TAG	GENE	PRODUCT
PA_1	NC_002516	4166729	snp	G	A	A:28 G:0	CDS	+	212/642	71/213	missense_variant	c.212G>A	p.Gly71Glu	PA3721	nalC	transcriptional regulator
PA_1	NC_002516	4167142	snp	A	C	C:39 A:0	CDS	+	625/642	209/213	missense_variant	c.625A>C	p.Ser209Arg	PA3721	nalC	transcriptional regulator
PA_10	NC_002516	4166729	snp	G	A	A:37 G:0	CDS	+	212/642	71/213	missense_variant	c.212G>A	p.Gly71Glu	PA3721	nalC	transcriptional regulator
PA_10	NC_002516	4166951	complex	CC	TA	TA:31 CC:0	CDS	+	434/642	145/213	missense_variant	c.434_435delCCinsTA	p.Ala145Val	PA3721	nalC	transcriptional regulator
PA_10	NC_002516	4167142	snp	A	C	C:37 A:0	CDS	+	625/642	209/213	missense_variant	c.625A>C	p.Ser209Arg	PA3721	nalC	transcriptional regulator
PA_101	NC_002516	4166729	snp	G	A	A:93 G:0	CDS	+	212/642	71/213	missense_variant	c.212G>A	p.Gly71Glu	PA3721	nalC	transcriptional regulator
PA_101	NC_002516	4166974	snp	G	C	C:74 G:0	CDS	+	457/642	153/213	missense_variant	c.457G>C	p.Glu153Gln	PA3721	nalC	transcriptional regulator
PA_101	NC_002516	4167142	snp	A	C	C:94 A:0	CDS	+	625/642	209/213	missense_variant	c.625A>C	p.Ser209Arg	PA3721	nalC	transcriptional regulator
PA_102	NC_002516	4166729	snp	G	A	A:86 G:0	CDS	+	212/642	71/213	missense_variant	c.212G>A	p.Gly71Glu	PA3721	nalC	transcriptional regulator
PA_102	NC_002516	4167142	snp	A	C	C:75 A:0	CDS	+	625/642	209/213	missense_variant	c.625A>C	p.Ser209Arg	PA3721	nalC	transcriptional regulator
PA_103	NC_002516	4166729	snp	G	A	A:64 G:0	CDS	+	212/642	71/213	missense_variant	c.212G>A	p.Gly71Glu	PA3721	nalC	transcriptional regulator
PA_103	NC_002516	4167142	snp	A	C	C:63 A:0	CDS	+	625/642	209/213	missense_variant	c.625A>C	p.Ser209Arg	PA3721	nalC	transcriptional regulator
PA_104	NC_002516	4166729	snp	G	A	A:92 G:0	CDS	+	212/642	71/213	missense_variant	c.212G>A	p.Gly71Glu	PA3721	nalC	transcriptional regulator
PA_104	NC_002516	4167142	snp	A	C	C:74 A:0	CDS	+	625/642	209/213	missense_variant	c.625A>C	p.Ser209Arg	PA3721	nalC	transcriptional regulator
PA_106	NC_002516	4166729	snp	G	A	A:52 G:0	CDS	+	212/642	71/213	missense_variant	c.212G>A	p.Gly71Glu	PA3721	nalC	transcriptional regulator
PA_106	NC_002516	4166974	snp	G	C	C:53 G:0	CDS	+	457/642	153/213	missense_variant	c.457G>C	p.Glu153Gln	PA3721	nalC	transcriptional regulator
PA_106	NC_002516	4167142	snp	A	C	C:55 A:0	CDS	+	625/642	209/213	missense_variant	c.625A>C	p.Ser209Arg	PA3721	nalC	transcriptional regulator
PA_107	NC_002516	4166729	snp	G	A	A:51 G:0	CDS	+	212/642	71/213	missense_variant	c.212G>A	p.Gly71Glu	PA3721	nalC	transcriptional regulator
PA_107	NC_002516	4167073	snp	G	A	A:60 G:0	CDS	+	556/642	186/213	missense_variant	c.556G>A	p.Ala186Thr	PA3721	nalC	transcriptional regulator
PA_108	NC_002516	4166729	snp	G	A	A:70 G:0	CDS	+	212/642	71/213	missense_variant	c.212G>A	p.Gly71Glu	PA3721	nalC	transcriptional regulator
PA_108	NC_002516	4166976	snp	G	T	T:62 G:0	CDS	+	459/642	153/213	missense_variant	c.459G>T	p.Glu153Asp	PA3721	nalC	transcriptional regulator
PA_108	NC_002516	4167073	snp	G	A	A:84 G:0	CDS	+	556/642	186/213	missense_variant	c.556G>A	p.Ala186Thr	PA3721	nalC	transcriptional regulator
PA_11	NC_002516	4166729	snp	G	A	A:44 G:0	CDS	+	212/642	71/213	missense_variant	c.212G>A	p.Gly71Glu	PA3721	nalC	transcriptional regulator
PA_110	NC_002516	4166729	snp	G	A	A:47 G:0	CDS	+	212/642	71/213	missense_variant	c.212G>A	p.Gly71Glu	PA3721	nalC	transcriptional regulator
PA_110	NC_002516	4167142	snp	A	C	C:35 A:0	CDS	+	625/642	209/213	missense_variant	c.625A>C	p.Ser209Arg	PA3721	nalC	transcriptional regulator
PA_111	NC_002516	4166729	snp	G	A	A:67 G:0	CDS	+	212/642	71/213	missense_variant	c.212G>A	p.Gly71Glu	PA3721	nalC	transcriptional regulator
PA_111	NC_002516	4167142	snp	A	C	C:43 A:0	CDS	+	625/642	209/213	missense_variant	c.625A>C	p.Ser209Arg	PA3721	nalC	transcriptional regulator
PA_113	NC_002516	4166729	snp	G	A	A:66 G:0	CDS	+	212/642	71/213	missense_variant	c.212G>A	p.Gly71Glu	PA3721	nalC	transcriptional regulator
PA_113	NC_002516	4166974	snp	G	C	C:63 G:0	CDS	+	457/642	153/213	missense_variant	c.457G>C	p.Glu153Gln	PA3721	nalC	transcriptional regulator
PA_113	NC_002516	4167142	snp	A	C	C:57 A:0	CDS	+	625/642	209/213	missense_variant	c.625A>C	p.Ser209Arg	PA3721	nalC	transcriptional regulator
PA_114	NC_002516	4166729	snp	G	A	A:56 G:0	CDS	+	212/642	71/213	missense_variant	c.212G>A	p.Gly71Glu	PA3721	nalC	transcriptional regulator
PA_114	NC_002516	4167061	snp	C	A	A:52 C:1	CDS	+	544/642	182/213	missense_variant	c.544C>A	p.Gln182Lys	PA3721	nalC	transcriptional regulator
PA_115	NC_002516	4166729	snp	G	A	A:79 G:0	CDS	+	212/642	71/213	missense_variant	c.212G>A	p.Gly71Glu	PA3721	nalC	transcriptional regulator
PA_115	NC_002516	4167142	snp	A	C	C:53 A:0	CDS	+	625/642	209/213	missense_variant	c.625A>C	p.Ser209Arg	PA3721	nalC	transcriptional regulator
PA_116	NC_002516	4166729	snp	G	A	A:74 G:0	CDS	+	212/642	71/213	missense_variant	c.212G>A	p.Gly71Glu	PA3721	nalC	transcriptional regulator
PA_119	NC_002516	4166729	snp	G	A	A:58 G:0	CDS	+	212/642	71/213	missense_variant	c.212G>A	p.Gly71Glu	PA3721	nalC	transcriptional regulator
PA_119	NC_002516	4167142	snp	A	C	C:54 A:0	CDS	+	625/642	209/213	missense_variant	c.625A>C	p.Ser209Arg	PA3721	nalC	transcriptional regulator
PA_12	NC_002516	4166729	snp	G	A	A:36 G:0	CDS	+	212/642	71/213	missense_variant	c.212G>A	p.Gly71Glu	PA3721	nalC	transcriptional regulator
PA_12	NC_002516	4167073	snp	G	A	A:47 G:0	CDS	+	556/642	186/213	missense_variant	c.556G>A	p.Ala186Thr	PA3721	nalC	transcriptional regulator
PA_120	NC_002516	4166729	snp	G	A	A:50 G:0	CDS	+	212/642	71/213	missense_variant	c.212G>A	p.Gly71Glu	PA3721	nalC	transcriptional regulator
PA_120	NC_002516	4166974	snp	G	C	C:41 G:0	CDS	+	457/642	153/213	missense_variant	c.457G>C	p.Glu153Gln	PA3721	nalC	transcriptional regulator
PA_120	NC_002516	4167142	snp	A	C	C:54 A:0	CDS	+	625/642	209/213	missense_variant	c.625A>C	p.Ser209Arg	PA3721	nalC	transcriptional regulator
PA_121	NC_002516	4166729	snp	G	A	A:63 G:0	CDS	+	212/642	71/213	missense_variant	c.212G>A	p.Gly71Glu	PA3721	nalC	transcriptional regulator
PA_121	NC_002516	4167142	snp	A	C	C:82 A:0	CDS	+	625/642	209/213	missense_variant	c.625A>C	p.Ser209Arg	PA3721	nalC	transcriptional regulator
PA_122	NC_002516	4166729	snp	G	A	A:39 G:0	CDS	+	212/642	71/213	missense_variant	c.212G>A	p.Gly71Glu	PA3721	nalC	transcriptional regulator
PA_122	NC_002516	4167142	snp	A	C	C:47 A:0	CDS	+	625/642	209/213	missense_variant	c.625A>C	p.Ser209Arg	PA3721	nalC	transcriptional regulator
PA_124	NC_002516	4166729	snp	G	A	A:67 G:0	CDS	+	212/642	71/213	missense_variant	c.212G>A	p.Gly71Glu	PA3721	nalC	transcriptional regulator
PA_124	NC_002516	4167061	snp	C	A	A:39 C:0	CDS	+	544/642	182/213	missense_variant	c.544C>A	p.Gln182Lys	PA3721	nalC	transcriptional regulator
PA_125	NC_002516	4166729	snp	G	A	A:35 G:0	CDS	+	212/642	71/213	missense_variant	c.212G>A	p.Gly71Glu	PA3721	nalC	transcriptional regulator
PA_125	NC_002516	4167142	snp	A	C	C:39 A:0	CDS	+	625/642	209/213	missense_variant	c.625A>C	p.Ser209Arg	PA3721	nalC	transcriptional regulator
PA_127	NC_002516	4166729	snp	G	A	A:58 G:0	CDS	+	212/642	71/213	missense_variant	c.212G>A	p.Gly71Glu	PA3721	nalC	transcriptional regulator
PA_127	NC_002516	4167142	snp	A	C	C:60 A:0	CDS	+	625/642	209/213	missense_variant	c.625A>C	p.Ser209Arg	PA3721	nalC	transcriptional regulator
PA_128	NC_002516	4166729	snp	G	A	A:72 G:0	CDS	+	212/642	71/213	missense_variant	c.212G>A	p.Gly71Glu	PA3721	nalC	transcriptional regulator
PA_128	NC_002516	4167061	snp	C	A	A:61 C:1	CDS	+	544/642	182/213	missense_variant	c.544C>A	p.Gln182Lys	PA3721	nalC	transcriptional regulator
PA_129	NC_002516	4166729	snp	G	A	A:54 G:0	CDS	+	212/642	71/213	missense_variant	c.212G>A	p.Gly71Glu	PA3721	nalC	transcriptional regulator
PA_129	NC_002516	4167142	snp	A	C	C:52 A:0	CDS	+	625/642	209/213	missense_variant	c.625A>C	p.Ser209Arg	PA3721	nalC	transcriptional regulator
PA_13	NC_002516	4166729	snp	G	A	A:42 G:0	CDS	+	212/642	71/213	missense_variant	c.212G>A	p.Gly71Glu	PA3721	nalC	transcriptional regulator
PA_13	NC_002516	4167142	snp	A	C	C:41 A:0	CDS	+	625/642	209/213	missense_variant	c.625A>C	p.Ser209Arg	PA3721	nalC	transcriptional regulator
PA_130	NC_002516	4166729	snp	G	A	A:61 G:0	CDS	+	212/642	71/213	missense_variant	c.212G>A	p.Gly71Glu	PA3721	nalC	transcriptional regulator
PA_130	NC_002516	4166974	snp	G	C	C:61 G:0	CDS	+	457/642	153/213	missense_variant	c.457G>C	p.Glu153Gln	PA3721	nalC	transcriptional regulator
PA_130	NC_002516	4167142	snp	A	C	C:64 A:0	CDS	+	625/642	209/213	missense_variant	c.625A>C	p.Ser209Arg	PA3721	nalC	transcriptional regulator
PA_131	NC_002516	4166729	snp	G	A	A:50 G:0	CDS	+	212/642	71/213	missense_variant	c.212G>A	p.Gly71Glu	PA3721	nalC	transcriptional regulator
PA_133	NC_002516	4166729	snp	G	A	A:133 G:0	CDS	+	212/642	71/213	missense_variant	c.212G>A	p.Gly71Glu	PA3721	nalC	transcriptional regulator
PA_133	NC_002516	4166974	snp	G	C	C:102 G:0	CDS	+	457/642	153/213	missense_variant	c.457G>C	p.Glu153Gln	PA3721	nalC	transcriptional regulator
PA_133	NC_002516	4167142	snp	A	C	C:116 A:0	CDS	+	625/642	209/213	missense_variant	c.625A>C	p.Ser209Arg	PA3721	nalC	transcriptional regulator
PA_134	NC_002516	4166729	snp	G	A	A:136 G:0	CDS	+	212/642	71/213	missense_variant	c.212G>A	p.Gly71Glu	PA3721	nalC	transcriptional regulator
PA_135	NC_002516	4166729	snp	G	A	A:63 G:0	CDS	+	212/642	71/213	missense_variant	c.212G>A	p.Gly71Glu	PA3721	nalC	transcriptional regulator
PA_135	NC_002516	4167142	snp	A	C	C:53 A:0	CDS	+	625/642	209/213	missense_variant	c.625A>C	p.Ser209Arg	PA3721	nalC	transcriptional regulator
PA_136	NC_002516	4166729	snp	G	A	A:85 G:0	CDS	+	212/642	71/213	missense_variant	c.212G>A	p.Gly71Glu	PA3721	nalC	transcriptional regulator
PA_137	NC_002516	4166729	snp	G	A	A:61 G:0	CDS	+	212/642	71/213	missense_variant	c.212G>A	p.Gly71Glu	PA3721	nalC	transcriptional regulator
PA_139	NC_002516	4166729	snp	G	A	A:122 G:0	CDS	+	212/642	71/213	missense_variant	c.212G>A	p.Gly71Glu	PA3721	nalC	transcriptional regulator
PA_139	NC_002516	4166951	complex	CC	TA	TA:96 CC:0	CDS	+	434/642	145/213	missense_variant	c.434_435delCCinsTA	p.Ala145Val	PA3721	nalC	transcriptional regulator
PA_139	NC_002516	4167142	snp	A	C	C:92 A:0	CDS	+	625/642	209/213	missense_variant	c.625A>C	p.Ser209Arg	PA3721	nalC	transcriptional regulator
PA_14	NC_002516	4166729	snp	G	A	A:48 G:0	CDS	+	212/642	71/213	missense_variant	c.212G>A	p.Gly71Glu	PA3721	nalC	transcriptional regulator
PA_14	NC_002516	4166974	snp	G	C	C:43 G:0	CDS	+	457/642	153/213	missense_variant	c.457G>C	p.Glu153Gln	PA3721	nalC	transcriptional regulator
PA_14	NC_002516	4167142	snp	A	C	C:42 A:0	CDS	+	625/642	209/213	missense_variant	c.625A>C	p.Ser209Arg	PA3721	nalC	transcriptional regulator
PA_140	NC_002516	4166729	snp	G	A	A:141 G:0	CDS	+	212/642	71/213	missense_variant	c.212G>A	p.Gly71Glu	PA3721	nalC	transcriptional regulator
PA_140	NC_002516	4166974	snp	G	C	C:159 G:0	CDS	+	457/642	153/213	missense_variant	c.457G>C	p.Glu153Gln	PA3721	nalC	transcriptional regulator
PA_140	NC_002516	4167142	snp	A	C	C:130 A:0	CDS	+	625/642	209/213	missense_variant	c.625A>C	p.Ser209Arg	PA3721	nalC	transcriptional regulator
PA_141	NC_002516	4166729	snp	G	A	A:144 G:0	CDS	+	212/642	71/213	missense_variant	c.212G>A	p.Gly71Glu	PA3721	nalC	transcriptional regulator
PA_141	NC_002516	4167061	snp	C	A	A:73 C:0	CDS	+	544/642	182/213	missense_variant	c.544C>A	p.Gln182Lys	PA3721	nalC	transcriptional regulator
PA_142	NC_002516	4166729	snp	G	A	A:71 G:0	CDS	+	212/642	71/213	missense_variant	c.212G>A	p.Gly71Glu	PA3721	nalC	transcriptional regulator
PA_142	NC_002516	4167142	snp	A	C	C:67 A:0	CDS	+	625/642	209/213	missense_variant	c.625A>C	p.Ser209Arg	PA3721	nalC	transcriptional regulator
PA_144	NC_002516	4166729	snp	G	A	A:84 G:0	CDS	+	212/642	71/213	missense_variant	c.212G>A	p.Gly71Glu	PA3721	nalC	transcriptional regulator
PA_144	NC_002516	4167142	snp	A	C	C:60 A:0	CDS	+	625/642	209/213	missense_variant	c.625A>C	p.Ser209Arg	PA3721	nalC	transcriptional regulator
PA_145	NC_002516	4166729	snp	G	A	A:109 G:0	CDS	+	212/642	71/213	missense_variant	c.212G>A	p.Gly71Glu	PA3721	nalC	transcriptional regulator
PA_145	NC_002516	4167142	snp	A	C	C:102 A:0	CDS	+	625/642	209/213	missense_variant	c.625A>C	p.Ser209Arg	PA3721	nalC	transcriptional regulator
PA_146	NC_002516	4166729	snp	G	A	A:52 G:0	CDS	+	212/642	71/213	missense_variant	c.212G>A	p.Gly71Glu	PA3721	nalC	transcriptional regulator
PA_146	NC_002516	4166974	snp	G	C	C:35 G:0	CDS	+	457/642	153/213	missense_variant	c.457G>C	p.Glu153Gln	PA3721	nalC	transcriptional regulator
PA_146	NC_002516	4167142	snp	A	C	C:32 A:0	CDS	+	625/642	209/213	missense_variant	c.625A>C	p.Ser209Arg	PA3721	nalC	transcriptional regulator
PA_147	NC_002516	4166729	snp	G	A	A:99 G:0	CDS	+	212/642	71/213	missense_variant	c.212G>A	p.Gly71Glu	PA3721	nalC	transcriptional regulator
PA_147	NC_002516	4167142	snp	A	C	C:85 A:0	CDS	+	625/642	209/213	missense_variant	c.625A>C	p.Ser209Arg	PA3721	nalC	transcriptional regulator
PA_148	NC_002516	4166729	snp	G	A	A:86 G:0	CDS	+	212/642	71/213	missense_variant	c.212G>A	p.Gly71Glu	PA3721	nalC	transcriptional regulator
PA_148	NC_002516	4167142	snp	A	C	C:87 A:0	CDS	+	625/642	209/213	missense_variant	c.625A>C	p.Ser209Arg	PA3721	nalC	transcriptional regulator
PA_149	NC_002516	4166729	snp	G	A	A:60 G:0	CDS	+	212/642	71/213	missense_variant	c.212G>A	p.Gly71Glu	PA3721	nalC	transcriptional regulator
PA_149	NC_002516	4167142	snp	A	C	C:56 A:0	CDS	+	625/642	209/213	missense_variant	c.625A>C	p.Ser209Arg	PA3721	nalC	transcriptional regulator
PA_15	NC_002516	4166729	snp	G	A	A:29 G:0	CDS	+	212/642	71/213	missense_variant	c.212G>A	p.Gly71Glu	PA3721	nalC	transcriptional regulator
PA_15	NC_002516	4167142	snp	A	C	C:45 A:0	CDS	+	625/642	209/213	missense_variant	c.625A>C	p.Ser209Arg	PA3721	nalC	transcriptional regulator
PA_150	NC_002516	4166729	snp	G	A	A:78 G:0	CDS	+	212/642	71/213	missense_variant	c.212G>A	p.Gly71Glu	PA3721	nalC	transcriptional regulator
PA_150	NC_002516	4166974	snp	G	C	C:57 G:0	CDS	+	457/642	153/213	missense_variant	c.457G>C	p.Glu153Gln	PA3721	nalC	transcriptional regulator
PA_150	NC_002516	4167142	snp	A	C	C:66 A:0	CDS	+	625/642	209/213	missense_variant	c.625A>C	p.Ser209Arg	PA3721	nalC	transcriptional regulator
PA_151	NC_002516	4166729	snp	G	A	A:40 G:0	CDS	+	212/642	71/213	missense_variant	c.212G>A	p.Gly71Glu	PA3721	nalC	transcriptional regulator
PA_151	NC_002516	4167142	snp	A	C	C:39 A:0	CDS	+	625/642	209/213	missense_variant	c.625A>C	p.Ser209Arg	PA3721	nalC	transcriptional regulator
PA_152	NC_002516	4166729	snp	G	A	A:137 G:0	CDS	+	212/642	71/213	missense_variant	c.212G>A	p.Gly71Glu	PA3721	nalC	transcriptional regulator
PA_152	NC_002516	4167073	snp	G	A	A:139 G:0	CDS	+	556/642	186/213	missense_variant	c.556G>A	p.Ala186Thr	PA3721	nalC	transcriptional regulator
PA_153	NC_002516	4166729	snp	G	A	A:106 G:0	CDS	+	212/642	71/213	missense_variant	c.212G>A	p.Gly71Glu	PA3721	nalC	transcriptional regulator
PA_153	NC_002516	4167073	snp	G	A	A:107 G:0	CDS	+	556/642	186/213	missense_variant	c.556G>A	p.Ala186Thr	PA3721	nalC	transcriptional regulator
PA_154	NC_002516	4166729	snp	G	A	A:102 G:0	CDS	+	212/642	71/213	missense_variant	c.212G>A	p.Gly71Glu	PA3721	nalC	transcriptional regulator
PA_154	NC_002516	4167142	snp	A	C	C:71 A:0	CDS	+	625/642	209/213	missense_variant	c.625A>C	p.Ser209Arg	PA3721	nalC	transcriptional regulator
PA_155	NC_002516	4166729	snp	G	A	A:63 G:0	CDS	+	212/642	71/213	missense_variant	c.212G>A	p.Gly71Glu	PA3721	nalC	transcriptional regulator
PA_155	NC_002516	4166974	snp	G	C	C:45 G:0	CDS	+	457/642	153/213	missense_variant	c.457G>C	p.Glu153Gln	PA3721	nalC	transcriptional regulator
PA_155	NC_002516	4167142	snp	A	C	C:39 A:0	CDS	+	625/642	209/213	missense_variant	c.625A>C	p.Ser209Arg	PA3721	nalC	transcriptional regulator
PA_157	NC_002516	4166729	snp	G	A	A:90 G:0	CDS	+	212/642	71/213	missense_variant	c.212G>A	p.Gly71Glu	PA3721	nalC	transcriptional regulator
PA_157	NC_002516	4166974	snp	G	C	C:103 G:0	CDS	+	457/642	153/213	missense_variant	c.457G>C	p.Glu153Gln	PA3721	nalC	transcriptional regulator
PA_157	NC_002516	4167142	snp	A	C	C:98 A:0	CDS	+	625/642	209/213	missense_variant	c.625A>C	p.Ser209Arg	PA3721	nalC	transcriptional regulator
PA_158	NC_002516	4166729	snp	G	A	A:113 G:0	CDS	+	212/642	71/213	missense_variant	c.212G>A	p.Gly71Glu	PA3721	nalC	transcriptional regulator
PA_158	NC_002516	4167073	snp	G	A	A:109 G:0	CDS	+	556/642	186/213	missense_variant	c.556G>A	p.Ala186Thr	PA3721	nalC	transcriptional regulator
PA_159	NC_002516	4166729	snp	G	A	A:123 G:0	CDS	+	212/642	71/213	missense_variant	c.212G>A	p.Gly71Glu	PA3721	nalC	transcriptional regulator
PA_16	NC_002516	4166729	snp	G	A	A:46 G:0	CDS	+	212/642	71/213	missense_variant	c.212G>A	p.Gly71Glu	PA3721	nalC	transcriptional regulator
PA_16	NC_002516	4166974	snp	G	C	C:53 G:0	CDS	+	457/642	153/213	missense_variant	c.457G>C	p.Glu153Gln	PA3721	nalC	transcriptional regulator
PA_16	NC_002516	4167142	snp	A	C	C:35 A:0	CDS	+	625/642	209/213	missense_variant	c.625A>C	p.Ser209Arg	PA3721	nalC	transcriptional regulator
PA_160	NC_002516	4166729	snp	G	A	A:84 G:0	CDS	+	212/642	71/213	missense_variant	c.212G>A	p.Gly71Glu	PA3721	nalC	transcriptional regulator
PA_160	NC_002516	4166974	snp	G	C	C:92 G:0	CDS	+	457/642	153/213	missense_variant	c.457G>C	p.Glu153Gln	PA3721	nalC	transcriptional regulator
PA_160	NC_002516	4167142	snp	A	C	C:78 A:0	CDS	+	625/642	209/213	missense_variant	c.625A>C	p.Ser209Arg	PA3721	nalC	transcriptional regulator
PA_17	NC_002516	4166729	snp	G	A	A:44 G:0	CDS	+	212/642	71/213	missense_variant	c.212G>A	p.Gly71Glu	PA3721	nalC	transcriptional regulator
PA_17	NC_002516	4167142	snp	A	C	C:41 A:0	CDS	+	625/642	209/213	missense_variant	c.625A>C	p.Ser209Arg	PA3721	nalC	transcriptional regulator
PA_18	NC_002516	4166729	snp	G	A	A:39 G:0	CDS	+	212/642	71/213	missense_variant	c.212G>A	p.Gly71Glu	PA3721	nalC	transcriptional regulator
PA_18	NC_002516	4167142	snp	A	C	C:28 A:0	CDS	+	625/642	209/213	missense_variant	c.625A>C	p.Ser209Arg	PA3721	nalC	transcriptional regulator
PA_19	NC_002516	4166729	snp	G	A	A:52 G:0	CDS	+	212/642	71/213	missense_variant	c.212G>A	p.Gly71Glu	PA3721	nalC	transcriptional regulator
PA_19	NC_002516	4166974	snp	G	C	C:77 G:0	CDS	+	457/642	153/213	missense_variant	c.457G>C	p.Glu153Gln	PA3721	nalC	transcriptional regulator
PA_19	NC_002516	4167142	snp	A	C	C:61 A:0	CDS	+	625/642	209/213	missense_variant	c.625A>C	p.Ser209Arg	PA3721	nalC	transcriptional regulator
PA_20	NC_002516	4166729	snp	G	A	A:36 G:0	CDS	+	212/642	71/213	missense_variant	c.212G>A	p.Gly71Glu	PA3721	nalC	transcriptional regulator
PA_20	NC_002516	4167142	snp	A	C	C:36 A:0	CDS	+	625/642	209/213	missense_variant	c.625A>C	p.Ser209Arg	PA3721	nalC	transcriptional regulator
PA_20	NC_002516	4167155	snp	G	A	A:38 G:0	CDS	+	638/642	213/213	missense_variant	c.638G>A	p.Gly213Asp	PA3721	nalC	transcriptional regulator
PA_21	NC_002516	4166729	snp	G	A	A:58 G:0	CDS	+	212/642	71/213	missense_variant	c.212G>A	p.Gly71Glu	PA3721	nalC	transcriptional regulator
PA_21	NC_002516	4167073	snp	G	A	A:43 G:0	CDS	+	556/642	186/213	missense_variant	c.556G>A	p.Ala186Thr	PA3721	nalC	transcriptional regulator
PA_23	NC_002516	4166729	snp	G	A	A:29 G:0	CDS	+	212/642	71/213	missense_variant	c.212G>A	p.Gly71Glu	PA3721	nalC	transcriptional regulator
PA_23	NC_002516	4167142	snp	A	C	C:29 A:0	CDS	+	625/642	209/213	missense_variant	c.625A>C	p.Ser209Arg	PA3721	nalC	transcriptional regulator
PA_24	NC_002516	4166729	snp	G	A	A:47 G:0	CDS	+	212/642	71/213	missense_variant	c.212G>A	p.Gly71Glu	PA3721	nalC	transcriptional regulator
PA_24	NC_002516	4166976	snp	G	T	T:42 G:0	CDS	+	459/642	153/213	missense_variant	c.459G>T	p.Glu153Asp	PA3721	nalC	transcriptional regulator
PA_24	NC_002516	4167073	snp	G	A	A:41 G:0	CDS	+	556/642	186/213	missense_variant	c.556G>A	p.Ala186Thr	PA3721	nalC	transcriptional regulator
PA_25	NC_002516	4166729	snp	G	A	A:59 G:0	CDS	+	212/642	71/213	missense_variant	c.212G>A	p.Gly71Glu	PA3721	nalC	transcriptional regulator
PA_25	NC_002516	4167142	snp	A	C	C:44 A:0	CDS	+	625/642	209/213	missense_variant	c.625A>C	p.Ser209Arg	PA3721	nalC	transcriptional regulator
PA_26	NC_002516	4166729	snp	G	A	A:47 G:0	CDS	+	212/642	71/213	missense_variant	c.212G>A	p.Gly71Glu	PA3721	nalC	transcriptional regulator
PA_26	NC_002516	4167142	snp	A	C	C:55 A:0	CDS	+	625/642	209/213	missense_variant	c.625A>C	p.Ser209Arg	PA3721	nalC	transcriptional regulator
PA_27	NC_002516	4166729	snp	G	A	A:52 G:0	CDS	+	212/642	71/213	missense_variant	c.212G>A	p.Gly71Glu	PA3721	nalC	transcriptional regulator
PA_27	NC_002516	4167142	snp	A	C	C:33 A:0	CDS	+	625/642	209/213	missense_variant	c.625A>C	p.Ser209Arg	PA3721	nalC	transcriptional regulator
PA_28	NC_002516	4166729	snp	G	A	A:47 G:0	CDS	+	212/642	71/213	missense_variant	c.212G>A	p.Gly71Glu	PA3721	nalC	transcriptional regulator
PA_28	NC_002516	4166974	snp	G	C	C:40 G:0	CDS	+	457/642	153/213	missense_variant	c.457G>C	p.Glu153Gln	PA3721	nalC	transcriptional regulator
PA_28	NC_002516	4167142	snp	A	C	C:43 A:0	CDS	+	625/642	209/213	missense_variant	c.625A>C	p.Ser209Arg	PA3721	nalC	transcriptional regulator
PA_29	NC_002516	4166729	snp	G	A	A:37 G:0	CDS	+	212/642	71/213	missense_variant	c.212G>A	p.Gly71Glu	PA3721	nalC	transcriptional regulator
PA_29	NC_002516	4166974	snp	G	C	C:45 G:0	CDS	+	457/642	153/213	missense_variant	c.457G>C	p.Glu153Gln	PA3721	nalC	transcriptional regulator
PA_29	NC_002516	4167142	snp	A	C	C:24 A:0	CDS	+	625/642	209/213	missense_variant	c.625A>C	p.Ser209Arg	PA3721	nalC	transcriptional regulator
PA_3	NC_002516	4166729	snp	G	A	A:45 G:0	CDS	+	212/642	71/213	missense_variant	c.212G>A	p.Gly71Glu	PA3721	nalC	transcriptional regulator
PA_30	NC_002516	4166729	snp	G	A	A:28 G:0	CDS	+	212/642	71/213	missense_variant	c.212G>A	p.Gly71Glu	PA3721	nalC	transcriptional regulator
PA_30	NC_002516	4166974	snp	G	C	C:43 G:0	CDS	+	457/642	153/213	missense_variant	c.457G>C	p.Glu153Gln	PA3721	nalC	transcriptional regulator
PA_30	NC_002516	4167142	snp	A	C	C:28 A:0	CDS	+	625/642	209/213	missense_variant	c.625A>C	p.Ser209Arg	PA3721	nalC	transcriptional regulator
PA_31	NC_002516	4166729	snp	G	A	A:49 G:0	CDS	+	212/642	71/213	missense_variant	c.212G>A	p.Gly71Glu	PA3721	nalC	transcriptional regulator
PA_31	NC_002516	4167142	snp	A	C	C:53 A:0	CDS	+	625/642	209/213	missense_variant	c.625A>C	p.Ser209Arg	PA3721	nalC	transcriptional regulator
PA_32	NC_002516	4166729	snp	G	A	A:59 G:0	CDS	+	212/642	71/213	missense_variant	c.212G>A	p.Gly71Glu	PA3721	nalC	transcriptional regulator
PA_32	NC_002516	4167142	snp	A	C	C:56 A:0	CDS	+	625/642	209/213	missense_variant	c.625A>C	p.Ser209Arg	PA3721	nalC	transcriptional regulator
PA_33	NC_002516	4166729	snp	G	A	A:28 G:0	CDS	+	212/642	71/213	missense_variant	c.212G>A	p.Gly71Glu	PA3721	nalC	transcriptional regulator
PA_33	NC_002516	4166974	snp	G	C	C:49 G:0	CDS	+	457/642	153/213	missense_variant	c.457G>C	p.Glu153Gln	PA3721	nalC	transcriptional regulator
PA_33	NC_002516	4167142	snp	A	C	C:42 A:0	CDS	+	625/642	209/213	missense_variant	c.625A>C	p.Ser209Arg	PA3721	nalC	transcriptional regulator
PA_34	NC_002516	4166729	snp	G	A	A:31 G:0	CDS	+	212/642	71/213	missense_variant	c.212G>A	p.Gly71Glu	PA3721	nalC	transcriptional regulator
PA_34	NC_002516	4167142	snp	A	C	C:24 A:0	CDS	+	625/642	209/213	missense_variant	c.625A>C	p.Ser209Arg	PA3721	nalC	transcriptional regulator
PA_35	NC_002516	4166729	snp	G	A	A:48 G:0	CDS	+	212/642	71/213	missense_variant	c.212G>A	p.Gly71Glu	PA3721	nalC	transcriptional regulator
PA_35	NC_002516	4167142	snp	A	C	C:50 A:0	CDS	+	625/642	209/213	missense_variant	c.625A>C	p.Ser209Arg	PA3721	nalC	transcriptional regulator
PA_36	NC_002516	4166729	snp	G	A	A:39 G:0	CDS	+	212/642	71/213	missense_variant	c.212G>A	p.Gly71Glu	PA3721	nalC	transcriptional regulator
PA_36	NC_002516	4166951	complex	CC	TA	TA:32 CC:0	CDS	+	434/642	145/213	missense_variant	c.434_435delCCinsTA	p.Ala145Val	PA3721	nalC	transcriptional regulator
PA_36	NC_002516	4167142	snp	A	C	C:21 A:0	CDS	+	625/642	209/213	missense_variant	c.625A>C	p.Ser209Arg	PA3721	nalC	transcriptional regulator
PA_37	NC_002516	4166729	snp	G	A	A:44 G:0	CDS	+	212/642	71/213	missense_variant	c.212G>A	p.Gly71Glu	PA3721	nalC	transcriptional regulator
PA_37	NC_002516	4166974	snp	G	C	C:50 G:0	CDS	+	457/642	153/213	missense_variant	c.457G>C	p.Glu153Gln	PA3721	nalC	transcriptional regulator
PA_37	NC_002516	4167142	snp	A	C	C:43 A:0	CDS	+	625/642	209/213	missense_variant	c.625A>C	p.Ser209Arg	PA3721	nalC	transcriptional regulator
PA_38	NC_002516	4166729	snp	G	A	A:36 G:0	CDS	+	212/642	71/213	missense_variant	c.212G>A	p.Gly71Glu	PA3721	nalC	transcriptional regulator
PA_38	NC_002516	4166974	snp	G	C	C:34 G:0	CDS	+	457/642	153/213	missense_variant	c.457G>C	p.Glu153Gln	PA3721	nalC	transcriptional regulator
PA_38	NC_002516	4167142	snp	A	C	C:30 A:0	CDS	+	625/642	209/213	missense_variant	c.625A>C	p.Ser209Arg	PA3721	nalC	transcriptional regulator
PA_39	NC_002516	4166729	snp	G	A	A:27 G:0	CDS	+	212/642	71/213	missense_variant	c.212G>A	p.Gly71Glu	PA3721	nalC	transcriptional regulator
PA_39	NC_002516	4167142	snp	A	C	C:39 A:0	CDS	+	625/642	209/213	missense_variant	c.625A>C	p.Ser209Arg	PA3721	nalC	transcriptional regulator
PA_40	NC_002516	4166729	snp	G	A	A:17 G:0	CDS	+	212/642	71/213	missense_variant	c.212G>A	p.Gly71Glu	PA3721	nalC	transcriptional regulator
PA_40	NC_002516	4167142	snp	A	C	C:32 A:0	CDS	+	625/642	209/213	missense_variant	c.625A>C	p.Ser209Arg	PA3721	nalC	transcriptional regulator
PA_41	NC_002516	4166729	snp	G	A	A:57 G:0	CDS	+	212/642	71/213	missense_variant	c.212G>A	p.Gly71Glu	PA3721	nalC	transcriptional regulator
PA_41	NC_002516	4167073	snp	G	A	A:54 G:0	CDS	+	556/642	186/213	missense_variant	c.556G>A	p.Ala186Thr	PA3721	nalC	transcriptional regulator
PA_43	NC_002516	4166729	snp	G	A	A:42 G:0	CDS	+	212/642	71/213	missense_variant	c.212G>A	p.Gly71Glu	PA3721	nalC	transcriptional regulator
PA_43	NC_002516	4167142	snp	A	C	C:41 A:0	CDS	+	625/642	209/213	missense_variant	c.625A>C	p.Ser209Arg	PA3721	nalC	transcriptional regulator
PA_45	NC_002516	4166729	snp	G	A	A:25 G:0	CDS	+	212/642	71/213	missense_variant	c.212G>A	p.Gly71Glu	PA3721	nalC	transcriptional regulator
PA_45	NC_002516	4166974	snp	G	C	C:27 G:0	CDS	+	457/642	153/213	missense_variant	c.457G>C	p.Glu153Gln	PA3721	nalC	transcriptional regulator
PA_45	NC_002516	4167142	snp	A	C	C:23 A:0	CDS	+	625/642	209/213	missense_variant	c.625A>C	p.Ser209Arg	PA3721	nalC	transcriptional regulator
PA_46	NC_002516	4166729	snp	G	A	A:51 G:0	CDS	+	212/642	71/213	missense_variant	c.212G>A	p.Gly71Glu	PA3721	nalC	transcriptional regulator
PA_46	NC_002516	4166974	snp	G	C	C:59 G:0	CDS	+	457/642	153/213	missense_variant	c.457G>C	p.Glu153Gln	PA3721	nalC	transcriptional regulator
PA_46	NC_002516	4167142	snp	A	C	C:37 A:0	CDS	+	625/642	209/213	missense_variant	c.625A>C	p.Ser209Arg	PA3721	nalC	transcriptional regulator
PA_47	NC_002516	4166729	snp	G	A	A:43 G:0	CDS	+	212/642	71/213	missense_variant	c.212G>A	p.Gly71Glu	PA3721	nalC	transcriptional regulator
PA_47	NC_002516	4166951	complex	CC	TA	TA:40 CC:0	CDS	+	434/642	145/213	missense_variant	c.434_435delCCinsTA	p.Ala145Val	PA3721	nalC	transcriptional regulator
PA_47	NC_002516	4167142	snp	A	C	C:33 A:0	CDS	+	625/642	209/213	missense_variant	c.625A>C	p.Ser209Arg	PA3721	nalC	transcriptional regulator
PA_49	NC_002516	4166729	snp	G	A	A:99 G:0	CDS	+	212/642	71/213	missense_variant	c.212G>A	p.Gly71Glu	PA3721	nalC	transcriptional regulator
PA_49	NC_002516	4167142	snp	A	C	C:72 A:0	CDS	+	625/642	209/213	missense_variant	c.625A>C	p.Ser209Arg	PA3721	nalC	transcriptional regulator
PA_5	NC_002516	4166729	snp	G	A	A:71 G:0	CDS	+	212/642	71/213	missense_variant	c.212G>A	p.Gly71Glu	PA3721	nalC	transcriptional regulator
PA_5	NC_002516	4167061	snp	C	A	A:27 C:0	CDS	+	544/642	182/213	missense_variant	c.544C>A	p.Gln182Lys	PA3721	nalC	transcriptional regulator
PA_50	NC_002516	4166729	snp	G	A	A:126 G:0	CDS	+	212/642	71/213	missense_variant	c.212G>A	p.Gly71Glu	PA3721	nalC	transcriptional regulator
PA_50	NC_002516	4167073	snp	G	A	A:102 G:0	CDS	+	556/642	186/213	missense_variant	c.556G>A	p.Ala186Thr	PA3721	nalC	transcriptional regulator
PA_51	NC_002516	4166729	snp	G	A	A:139 G:0	CDS	+	212/642	71/213	missense_variant	c.212G>A	p.Gly71Glu	PA3721	nalC	transcriptional regulator
PA_51	NC_002516	4167142	snp	A	C	C:134 A:0	CDS	+	625/642	209/213	missense_variant	c.625A>C	p.Ser209Arg	PA3721	nalC	transcriptional regulator
PA_52	NC_002516	4166729	snp	G	A	A:143 G:0	CDS	+	212/642	71/213	missense_variant	c.212G>A	p.Gly71Glu	PA3721	nalC	transcriptional regulator
PA_52	NC_002516	4167073	snp	G	A	A:156 G:0	CDS	+	556/642	186/213	missense_variant	c.556G>A	p.Ala186Thr	PA3721	nalC	transcriptional regulator
PA_53	NC_002516	4166729	snp	G	A	A:117 G:0	CDS	+	212/642	71/213	missense_variant	c.212G>A	p.Gly71Glu	PA3721	nalC	transcriptional regulator
PA_53	NC_002516	4167142	snp	A	C	C:111 A:0	CDS	+	625/642	209/213	missense_variant	c.625A>C	p.Ser209Arg	PA3721	nalC	transcriptional regulator
PA_54	NC_002516	4166729	snp	G	A	A:145 G:0	CDS	+	212/642	71/213	missense_variant	c.212G>A	p.Gly71Glu	PA3721	nalC	transcriptional regulator
PA_54	NC_002516	4167142	snp	A	C	C:144 A:0	CDS	+	625/642	209/213	missense_variant	c.625A>C	p.Ser209Arg	PA3721	nalC	transcriptional regulator
PA_55	NC_002516	4166729	snp	G	A	A:163 G:0	CDS	+	212/642	71/213	missense_variant	c.212G>A	p.Gly71Glu	PA3721	nalC	transcriptional regulator
PA_55	NC_002516	4167142	snp	A	C	C:159 A:0	CDS	+	625/642	209/213	missense_variant	c.625A>C	p.Ser209Arg	PA3721	nalC	transcriptional regulator
PA_56	NC_002516	4166729	snp	G	A	A:111 G:0	CDS	+	212/642	71/213	missense_variant	c.212G>A	p.Gly71Glu	PA3721	nalC	transcriptional regulator
PA_56	NC_002516	4167142	snp	A	C	C:79 A:0	CDS	+	625/642	209/213	missense_variant	c.625A>C	p.Ser209Arg	PA3721	nalC	transcriptional regulator
PA_57	NC_002516	4166729	snp	G	A	A:121 G:0	CDS	+	212/642	71/213	missense_variant	c.212G>A	p.Gly71Glu	PA3721	nalC	transcriptional regulator
PA_57	NC_002516	4167142	snp	A	C	C:107 A:0	CDS	+	625/642	209/213	missense_variant	c.625A>C	p.Ser209Arg	PA3721	nalC	transcriptional regulator
PA_58	NC_002516	4166729	snp	G	A	A:74 G:0	CDS	+	212/642	71/213	missense_variant	c.212G>A	p.Gly71Glu	PA3721	nalC	transcriptional regulator
PA_58	NC_002516	4166974	snp	G	C	C:84 G:0	CDS	+	457/642	153/213	missense_variant	c.457G>C	p.Glu153Gln	PA3721	nalC	transcriptional regulator
PA_58	NC_002516	4167142	snp	A	C	C:78 A:0	CDS	+	625/642	209/213	missense_variant	c.625A>C	p.Ser209Arg	PA3721	nalC	transcriptional regulator
PA_59	NC_002516	4166729	snp	G	A	A:99 G:0	CDS	+	212/642	71/213	missense_variant	c.212G>A	p.Gly71Glu	PA3721	nalC	transcriptional regulator
PA_59	NC_002516	4166974	snp	G	C	C:136 G:0	CDS	+	457/642	153/213	missense_variant	c.457G>C	p.Glu153Gln	PA3721	nalC	transcriptional regulator
PA_59	NC_002516	4167142	snp	A	C	C:98 A:0	CDS	+	625/642	209/213	missense_variant	c.625A>C	p.Ser209Arg	PA3721	nalC	transcriptional regulator
PA_6	NC_002516	4166729	snp	G	A	A:48 G:0	CDS	+	212/642	71/213	missense_variant	c.212G>A	p.Gly71Glu	PA3721	nalC	transcriptional regulator
PA_6	NC_002516	4166974	snp	G	C	C:37 G:0	CDS	+	457/642	153/213	missense_variant	c.457G>C	p.Glu153Gln	PA3721	nalC	transcriptional regulator
PA_6	NC_002516	4167142	snp	A	C	C:54 A:0	CDS	+	625/642	209/213	missense_variant	c.625A>C	p.Ser209Arg	PA3721	nalC	transcriptional regulator
PA_60	NC_002516	4166729	snp	G	A	A:105 G:0	CDS	+	212/642	71/213	missense_variant	c.212G>A	p.Gly71Glu	PA3721	nalC	transcriptional regulator
PA_60	NC_002516	4167142	snp	A	C	C:63 A:0	CDS	+	625/642	209/213	missense_variant	c.625A>C	p.Ser209Arg	PA3721	nalC	transcriptional regulator
PA_61	NC_002516	4166729	snp	G	A	A:85 G:0	CDS	+	212/642	71/213	missense_variant	c.212G>A	p.Gly71Glu	PA3721	nalC	transcriptional regulator
PA_61	NC_002516	4167142	snp	A	C	C:63 A:0	CDS	+	625/642	209/213	missense_variant	c.625A>C	p.Ser209Arg	PA3721	nalC	transcriptional regulator
PA_62	NC_002516	4166729	snp	G	A	A:68 G:1	CDS	+	212/642	71/213	missense_variant	c.212G>A	p.Gly71Glu	PA3721	nalC	transcriptional regulator
PA_62	NC_002516	4167142	snp	A	C	C:48 A:0	CDS	+	625/642	209/213	missense_variant	c.625A>C	p.Ser209Arg	PA3721	nalC	transcriptional regulator
PA_64	NC_002516	4166729	snp	G	A	A:105 G:0	CDS	+	212/642	71/213	missense_variant	c.212G>A	p.Gly71Glu	PA3721	nalC	transcriptional regulator
PA_64	NC_002516	4167142	snp	A	C	C:89 A:0	CDS	+	625/642	209/213	missense_variant	c.625A>C	p.Ser209Arg	PA3721	nalC	transcriptional regulator
PA_65	NC_002516	4166729	snp	G	A	A:74 G:0	CDS	+	212/642	71/213	missense_variant	c.212G>A	p.Gly71Glu	PA3721	nalC	transcriptional regulator
PA_65	NC_002516	4166951	complex	CC	TA	TA:71 CC:0	CDS	+	434/642	145/213	missense_variant	c.434_435delCCinsTA	p.Ala145Val	PA3721	nalC	transcriptional regulator
PA_65	NC_002516	4167142	snp	A	C	C:59 A:0	CDS	+	625/642	209/213	missense_variant	c.625A>C	p.Ser209Arg	PA3721	nalC	transcriptional regulator
PA_66	NC_002516	4166729	snp	G	A	A:85 G:0	CDS	+	212/642	71/213	missense_variant	c.212G>A	p.Gly71Glu	PA3721	nalC	transcriptional regulator
PA_66	NC_002516	4167073	snp	G	A	A:77 G:0	CDS	+	556/642	186/213	missense_variant	c.556G>A	p.Ala186Thr	PA3721	nalC	transcriptional regulator
PA_67	NC_002516	4166729	snp	G	A	A:72 G:0	CDS	+	212/642	71/213	missense_variant	c.212G>A	p.Gly71Glu	PA3721	nalC	transcriptional regulator
PA_67	NC_002516	4167142	snp	A	C	C:56 A:0	CDS	+	625/642	209/213	missense_variant	c.625A>C	p.Ser209Arg	PA3721	nalC	transcriptional regulator
PA_69	NC_002516	4166729	snp	G	A	A:78 G:0	CDS	+	212/642	71/213	missense_variant	c.212G>A	p.Gly71Glu	PA3721	nalC	transcriptional regulator
PA_7	NC_002516	4166729	snp	G	A	A:49 G:0	CDS	+	212/642	71/213	missense_variant	c.212G>A	p.Gly71Glu	PA3721	nalC	transcriptional regulator
PA_7	NC_002516	4167142	snp	A	C	C:42 A:0	CDS	+	625/642	209/213	missense_variant	c.625A>C	p.Ser209Arg	PA3721	nalC	transcriptional regulator
PA_70	NC_002516	4166529	complex	TTCT	GCCC	GCCC:36 TTCT:0	CDS	+	12/642	4/213	missense_variant	c.12_15delTTCTinsGCCC	p.Ser5Pro	PA3721	nalC	transcriptional regulator
PA_70	NC_002516	4166729	snp	G	A	A:81 G:0	CDS	+	212/642	71/213	missense_variant	c.212G>A	p.Gly71Glu	PA3721	nalC	transcriptional regulator
PA_70	NC_002516	4167142	snp	A	C	C:68 A:0	CDS	+	625/642	209/213	missense_variant	c.625A>C	p.Ser209Arg	PA3721	nalC	transcriptional regulator
PA_70	NC_002516	4167155	snp	G	A	A:79 G:0	CDS	+	638/642	213/213	missense_variant	c.638G>A	p.Gly213Asp	PA3721	nalC	transcriptional regulator
PA_71	NC_002516	4166729	snp	G	A	A:56 G:0	CDS	+	212/642	71/213	missense_variant	c.212G>A	p.Gly71Glu	PA3721	nalC	transcriptional regulator
PA_71	NC_002516	4166974	snp	G	C	C:57 G:0	CDS	+	457/642	153/213	missense_variant	c.457G>C	p.Glu153Gln	PA3721	nalC	transcriptional regulator
PA_71	NC_002516	4167142	snp	A	C	C:50 A:0	CDS	+	625/642	209/213	missense_variant	c.625A>C	p.Ser209Arg	PA3721	nalC	transcriptional regulator
PA_72	NC_002516	4166729	snp	G	A	A:96 G:0	CDS	+	212/642	71/213	missense_variant	c.212G>A	p.Gly71Glu	PA3721	nalC	transcriptional regulator
PA_72	NC_002516	4167073	snp	G	A	A:102 G:0	CDS	+	556/642	186/213	missense_variant	c.556G>A	p.Ala186Thr	PA3721	nalC	transcriptional regulator
PA_74	NC_002516	4166729	snp	G	A	A:87 G:0	CDS	+	212/642	71/213	missense_variant	c.212G>A	p.Gly71Glu	PA3721	nalC	transcriptional regulator
PA_74	NC_002516	4166974	snp	G	C	C:89 G:0	CDS	+	457/642	153/213	missense_variant	c.457G>C	p.Glu153Gln	PA3721	nalC	transcriptional regulator
PA_74	NC_002516	4167142	snp	A	C	C:58 A:0	CDS	+	625/642	209/213	missense_variant	c.625A>C	p.Ser209Arg	PA3721	nalC	transcriptional regulator
PA_75	NC_002516	4166729	snp	G	A	A:65 G:0	CDS	+	212/642	71/213	missense_variant	c.212G>A	p.Gly71Glu	PA3721	nalC	transcriptional regulator
PA_75	NC_002516	4166974	snp	G	C	C:52 G:0	CDS	+	457/642	153/213	missense_variant	c.457G>C	p.Glu153Gln	PA3721	nalC	transcriptional regulator
PA_75	NC_002516	4167142	snp	A	C	C:61 A:0	CDS	+	625/642	209/213	missense_variant	c.625A>C	p.Ser209Arg	PA3721	nalC	transcriptional regulator
PA_76	NC_002516	4166729	snp	G	A	A:51 G:0	CDS	+	212/642	71/213	missense_variant	c.212G>A	p.Gly71Glu	PA3721	nalC	transcriptional regulator
PA_76	NC_002516	4167142	snp	A	C	C:57 A:0	CDS	+	625/642	209/213	missense_variant	c.625A>C	p.Ser209Arg	PA3721	nalC	transcriptional regulator
PA_77	NC_002516	4166729	snp	G	A	A:110 G:0	CDS	+	212/642	71/213	missense_variant	c.212G>A	p.Gly71Glu	PA3721	nalC	transcriptional regulator
PA_77	NC_002516	4167142	snp	A	C	C:50 A:0	CDS	+	625/642	209/213	missense_variant	c.625A>C	p.Ser209Arg	PA3721	nalC	transcriptional regulator
PA_78	NC_002516	4166529	complex	TTCT	GCCC	GCCC:29 TTCT:0	CDS	+	12/642	4/213	missense_variant	c.12_15delTTCTinsGCCC	p.Ser5Pro	PA3721	nalC	transcriptional regulator
PA_78	NC_002516	4166729	snp	G	A	A:57 G:0	CDS	+	212/642	71/213	missense_variant	c.212G>A	p.Gly71Glu	PA3721	nalC	transcriptional regulator
PA_78	NC_002516	4167142	snp	A	C	C:39 A:0	CDS	+	625/642	209/213	missense_variant	c.625A>C	p.Ser209Arg	PA3721	nalC	transcriptional regulator
PA_78	NC_002516	4167155	snp	G	A	A:43 G:0	CDS	+	638/642	213/213	missense_variant	c.638G>A	p.Gly213Asp	PA3721	nalC	transcriptional regulator
PA_79	NC_002516	4166729	snp	G	A	A:109 G:0	CDS	+	212/642	71/213	missense_variant	c.212G>A	p.Gly71Glu	PA3721	nalC	transcriptional regulator
PA_79	NC_002516	4167142	snp	A	C	C:47 A:0	CDS	+	625/642	209/213	missense_variant	c.625A>C	p.Ser209Arg	PA3721	nalC	transcriptional regulator
PA_8	NC_002516	4166729	snp	G	A	A:34 G:0	CDS	+	212/642	71/213	missense_variant	c.212G>A	p.Gly71Glu	PA3721	nalC	transcriptional regulator
PA_8	NC_002516	4166974	snp	G	C	C:48 G:0	CDS	+	457/642	153/213	missense_variant	c.457G>C	p.Glu153Gln	PA3721	nalC	transcriptional regulator
PA_8	NC_002516	4167142	snp	A	C	C:31 A:0	CDS	+	625/642	209/213	missense_variant	c.625A>C	p.Ser209Arg	PA3721	nalC	transcriptional regulator
PA_80	NC_002516	4166729	snp	G	A	A:11 G:0	CDS	+	212/642	71/213	missense_variant	c.212G>A	p.Gly71Glu	PA3721	nalC	transcriptional regulator
PA_80	NC_002516	4167142	snp	A	C	C:18 A:0	CDS	+	625/642	209/213	missense_variant	c.625A>C	p.Ser209Arg	PA3721	nalC	transcriptional regulator
PA_81	NC_002516	4166729	snp	G	A	A:91 G:0	CDS	+	212/642	71/213	missense_variant	c.212G>A	p.Gly71Glu	PA3721	nalC	transcriptional regulator
PA_81	NC_002516	4167142	snp	A	C	C:45 A:0	CDS	+	625/642	209/213	missense_variant	c.625A>C	p.Ser209Arg	PA3721	nalC	transcriptional regulator
PA_82	NC_002516	4166729	snp	G	A	A:88 G:0	CDS	+	212/642	71/213	missense_variant	c.212G>A	p.Gly71Glu	PA3721	nalC	transcriptional regulator
PA_82	NC_002516	4167142	snp	A	C	C:48 A:0	CDS	+	625/642	209/213	missense_variant	c.625A>C	p.Ser209Arg	PA3721	nalC	transcriptional regulator
PA_83	NC_002516	4166729	snp	G	A	A:56 G:0	CDS	+	212/642	71/213	missense_variant	c.212G>A	p.Gly71Glu	PA3721	nalC	transcriptional regulator
PA_83	NC_002516	4167061	snp	C	A	A:26 C:0	CDS	+	544/642	182/213	missense_variant	c.544C>A	p.Gln182Lys	PA3721	nalC	transcriptional regulator
PA_84	NC_002516	4166729	snp	G	A	A:38 G:0	CDS	+	212/642	71/213	missense_variant	c.212G>A	p.Gly71Glu	PA3721	nalC	transcriptional regulator
PA_84	NC_002516	4167142	snp	A	C	C:36 A:0	CDS	+	625/642	209/213	missense_variant	c.625A>C	p.Ser209Arg	PA3721	nalC	transcriptional regulator
PA_85	NC_002516	4166729	snp	G	A	A:30 G:0	CDS	+	212/642	71/213	missense_variant	c.212G>A	p.Gly71Glu	PA3721	nalC	transcriptional regulator
PA_85	NC_002516	4167073	snp	G	A	A:42 G:0	CDS	+	556/642	186/213	missense_variant	c.556G>A	p.Ala186Thr	PA3721	nalC	transcriptional regulator
PA_86	NC_002516	4166729	snp	G	A	A:53 G:0	CDS	+	212/642	71/213	missense_variant	c.212G>A	p.Gly71Glu	PA3721	nalC	transcriptional regulator
PA_86	NC_002516	4167142	snp	A	C	C:69 A:0	CDS	+	625/642	209/213	missense_variant	c.625A>C	p.Ser209Arg	PA3721	nalC	transcriptional regulator
PA_87	NC_002516	4166729	snp	G	A	A:77 G:0	CDS	+	212/642	71/213	missense_variant	c.212G>A	p.Gly71Glu	PA3721	nalC	transcriptional regulator
PA_88	NC_002516	4166729	snp	G	A	A:39 G:0	CDS	+	212/642	71/213	missense_variant	c.212G>A	p.Gly71Glu	PA3721	nalC	transcriptional regulator
PA_88	NC_002516	4167061	snp	C	A	A:45 C:0	CDS	+	544/642	182/213	missense_variant	c.544C>A	p.Gln182Lys	PA3721	nalC	transcriptional regulator
PA_89	NC_002516	4166729	snp	G	A	A:55 G:0	CDS	+	212/642	71/213	missense_variant	c.212G>A	p.Gly71Glu	PA3721	nalC	transcriptional regulator
PA_89	NC_002516	4167142	snp	A	C	C:41 A:0	CDS	+	625/642	209/213	missense_variant	c.625A>C	p.Ser209Arg	PA3721	nalC	transcriptional regulator
PA_9	NC_002516	4166729	snp	G	A	A:42 G:0	CDS	+	212/642	71/213	missense_variant	c.212G>A	p.Gly71Glu	PA3721	nalC	transcriptional regulator
PA_9	NC_002516	4166951	mnp	CC	TA	TA:53 CC:0	CDS	+	434/642	145/213	missense_variant	c.434_435delCCinsTA	p.Ala145Val	PA3721	nalC	transcriptional regulator
PA_9	NC_002516	4167142	snp	A	C	C:38 A:0	CDS	+	625/642	209/213	missense_variant	c.625A>C	p.Ser209Arg	PA3721	nalC	transcriptional regulator
PA_90	NC_002516	4166729	snp	G	A	A:59 G:0	CDS	+	212/642	71/213	missense_variant	c.212G>A	p.Gly71Glu	PA3721	nalC	transcriptional regulator
PA_90	NC_002516	4166976	snp	G	T	T:68 G:0	CDS	+	459/642	153/213	missense_variant	c.459G>T	p.Glu153Asp	PA3721	nalC	transcriptional regulator
PA_90	NC_002516	4167073	snp	G	A	A:72 G:0	CDS	+	556/642	186/213	missense_variant	c.556G>A	p.Ala186Thr	PA3721	nalC	transcriptional regulator
PA_91	NC_002516	4166729	snp	G	A	A:75 G:0	CDS	+	212/642	71/213	missense_variant	c.212G>A	p.Gly71Glu	PA3721	nalC	transcriptional regulator
PA_91	NC_002516	4166951	mnp	CC	TA	TA:77 CC:0	CDS	+	434/642	145/213	missense_variant	c.434_435delCCinsTA	p.Ala145Val	PA3721	nalC	transcriptional regulator
PA_91	NC_002516	4167142	snp	A	C	C:68 A:0	CDS	+	625/642	209/213	missense_variant	c.625A>C	p.Ser209Arg	PA3721	nalC	transcriptional regulator
PA_92	NC_002516	4166729	snp	G	A	A:66 G:0	CDS	+	212/642	71/213	missense_variant	c.212G>A	p.Gly71Glu	PA3721	nalC	transcriptional regulator
PA_92	NC_002516	4167142	snp	A	C	C:62 A:0	CDS	+	625/642	209/213	missense_variant	c.625A>C	p.Ser209Arg	PA3721	nalC	transcriptional regulator
PA_93	NC_002516	4166729	snp	G	A	A:28 G:0	CDS	+	212/642	71/213	missense_variant	c.212G>A	p.Gly71Glu	PA3721	nalC	transcriptional regulator
PA_93	NC_002516	4167142	snp	A	C	C:31 A:0	CDS	+	625/642	209/213	missense_variant	c.625A>C	p.Ser209Arg	PA3721	nalC	transcriptional regulator
PA_94	NC_002516	4166729	snp	G	A	A:78 G:0	CDS	+	212/642	71/213	missense_variant	c.212G>A	p.Gly71Glu	PA3721	nalC	transcriptional regulator
PA_94	NC_002516	4167142	snp	A	C	C:61 A:0	CDS	+	625/642	209/213	missense_variant	c.625A>C	p.Ser209Arg	PA3721	nalC	transcriptional regulator
PA_95	NC_002516	4166729	snp	G	A	A:47 G:0	CDS	+	212/642	71/213	missense_variant	c.212G>A	p.Gly71Glu	PA3721	nalC	transcriptional regulator
PA_95	NC_002516	4167142	snp	A	C	C:35 A:0	CDS	+	625/642	209/213	missense_variant	c.625A>C	p.Ser209Arg	PA3721	nalC	transcriptional regulator
PA_96	NC_002516	4166729	snp	G	A	A:67 G:0	CDS	+	212/642	71/213	missense_variant	c.212G>A	p.Gly71Glu	PA3721	nalC	transcriptional regulator
PA_96	NC_002516	4167142	snp	A	C	C:53 A:0	CDS	+	625/642	209/213	missense_variant	c.625A>C	p.Ser209Arg	PA3721	nalC	transcriptional regulator
PA_97	NC_002516	4166729	snp	G	A	A:119 G:0	CDS	+	212/642	71/213	missense_variant	c.212G>A	p.Gly71Glu	PA3721	nalC	transcriptional regulator
PA_98	NC_002516	4166729	snp	G	A	A:54 G:0	CDS	+	212/642	71/213	missense_variant	c.212G>A	p.Gly71Glu	PA3721	nalC	transcriptional regulator
PA_98	NC_002516	4167142	snp	A	C	C:56 A:0	CDS	+	625/642	209/213	missense_variant	c.625A>C	p.Ser209Arg	PA3721	nalC	transcriptional regulator
PA_99	NC_002516	4166552	del	GCAGGCAACGCC	G	G:49 GCAGGCAACGCC:0	CDS	+	36/642	12/213	frameshift_variant	c.36_46delCAGGCAACGCC	p.Arg13fs	PA3721	nalC	transcriptional regulator
PA_99	NC_002516	4166729	snp	G	A	A:66 G:0	CDS	+	212/642	71/213	missense_variant	c.212G>A	p.Gly71Glu	PA3721	nalC	transcriptional regulator

## Sheet: Supp. Table 8
SAMPLE	CHROM	POS	TYPE	REF	ALT	EVIDENCE	FTYPE	STRAND	NT_POS	AA_POS	VARIANT.TYPE	NUC.CHANGE	PRO.CHANGE	LOCUS_TAG	GENE	PRODUCT
PA_1	NC_002516	4006905	del	CGT	C	C:40 CGT:0	CDS	+	398/639	133/212	frameshift_variant	c.398_399delTG	p.Val133fs	PA3574	nalD	transcriptional regulator
PA_101	NC_002516	4006994	mnp	CC	AG	AG:72 CC:0	CDS	+	485/639	162/212	missense_variant	c.485_486delCCinsAG	p.Ala162Glu	PA3574	nalD	transcriptional regulator
PA_102	NC_002516	4007125	snp	G	A	A:79 G:0	CDS	+	616/639	206/212	missense_variant	c.616G>A	p.Gly206Ser	PA3574	nalD	transcriptional regulator
PA_103	NC_002516	4006905	del	CGT	C	C:71 CGT:0	CDS	+	398/639	133/212	frameshift_variant	c.398_399delTG	p.Val133fs	PA3574	nalD	transcriptional regulator
PA_104	NC_002516	4006905	del	CGT	C	C:119 CGT:0	CDS	+	398/639	133/212	frameshift_variant	c.398_399delTG	p.Val133fs	PA3574	nalD	transcriptional regulator
PA_11	NC_002516	4006745	del	GCGATGGCAGCGA	G	G:36 GCGATGGCAGCGA:0	CDS	+	238/639	80/212	conservative_inframe_deletion	c.238_249delGATGGCAGCGAC	p.Asp80_Asp83del	PA3574	nalD	transcriptional regulator
PA_110	NC_002516	4006532	snp	C	G	G:55 C:0	CDS	+	23/639	8/212	missense_variant	c.23C>G	p.Ser8Cys	PA3574	nalD	transcriptional regulator
PA_111	NC_002516	4006532	snp	C	G	G:61 C:0	CDS	+	23/639	8/212	missense_variant	c.23C>G	p.Ser8Cys	PA3574	nalD	transcriptional regulator
PA_115	NC_002516	4006532	snp	C	G	G:97 C:0	CDS	+	23/639	8/212	missense_variant	c.23C>G	p.Ser8Cys	PA3574	nalD	transcriptional regulator
PA_116	NC_002516	4006967	snp	T	A	A:100 T:0	CDS	+	458/639	153/212	missense_variant	c.458T>A	p.Leu153Gln	PA3574	nalD	transcriptional regulator
PA_119	NC_002516	4006905	del	CGT	C	C:61 CGT:0	CDS	+	398/639	133/212	frameshift_variant	c.398_399delTG	p.Val133fs	PA3574	nalD	transcriptional regulator
PA_120	NC_002516	4006994	mnp	CC	AG	AG:74 CC:0	CDS	+	485/639	162/212	missense_variant	c.485_486delCCinsAG	p.Ala162Glu	PA3574	nalD	transcriptional regulator
PA_122	NC_002516	4006905	del	CGT	C	C:69 CGT:0	CDS	+	398/639	133/212	frameshift_variant	c.398_399delTG	p.Val133fs	PA3574	nalD	transcriptional regulator
PA_124	NC_002516	4007119	snp	G	A	A:56 G:0	CDS	+	610/639	204/212	missense_variant	c.610G>A	p.Asp204Asn	PA3574	nalD	transcriptional regulator
PA_125	NC_002516	4006905	del	CGT	C	C:49 CGT:0	CDS	+	398/639	133/212	frameshift_variant	c.398_399delTG	p.Val133fs	PA3574	nalD	transcriptional regulator
PA_127	NC_002516	4006905	del	CGT	C	C:54 CGT:0	CDS	+	398/639	133/212	frameshift_variant	c.398_399delTG	p.Val133fs	PA3574	nalD	transcriptional regulator
PA_128	NC_002516	4006650	del	CTACTGGCACTTCCAGAA	C	C:69 CTACTGGCACTTCCAGAA:0	CDS	+	142/639	48/212	frameshift_variant	c.142_158delTACTGGCACTTCCAGAA	p.Tyr48fs	PA3574	nalD	transcriptional regulator
PA_128	NC_002516	4007119	snp	G	A	A:87 G:0	CDS	+	610/639	204/212	missense_variant	c.610G>A	p.Asp204Asn	PA3574	nalD	transcriptional regulator
PA_129	NC_002516	4006532	snp	C	G	G:95 C:0	CDS	+	23/639	8/212	missense_variant	c.23C>G	p.Ser8Cys	PA3574	nalD	transcriptional regulator
PA_131	NC_002516	4006967	snp	T	A	A:43 T:2	CDS	+	458/639	153/212	missense_variant	c.458T>A	p.Leu153Gln	PA3574	nalD	transcriptional regulator
PA_133	NC_002516	4006994	complex	CC	AG	AG:126 CC:0	CDS	+	485/639	162/212	missense_variant	c.485_486delCCinsAG	p.Ala162Glu	PA3574	nalD	transcriptional regulator
PA_134	NC_002516	4007090	snp	T	A	A:165 T:1	CDS	+	581/639	194/212	missense_variant	c.581T>A	p.Leu194Gln	PA3574	nalD	transcriptional regulator
PA_137	NC_002516	4006967	snp	T	A	A:60 T:0	CDS	+	458/639	153/212	missense_variant	c.458T>A	p.Leu153Gln	PA3574	nalD	transcriptional regulator
PA_142	NC_002516	4006532	snp	C	G	G:42 C:0	CDS	+	23/639	8/212	missense_variant	c.23C>G	p.Ser8Cys	PA3574	nalD	transcriptional regulator
PA_144	NC_002516	4006532	snp	C	G	G:55 C:0	CDS	+	23/639	8/212	missense_variant	c.23C>G	p.Ser8Cys	PA3574	nalD	transcriptional regulator
PA_145	NC_002516	4006532	snp	C	G	G:102 C:0	CDS	+	23/639	8/212	missense_variant	c.23C>G	p.Ser8Cys	PA3574	nalD	transcriptional regulator
PA_148	NC_002516	4006532	snp	C	G	G:103 C:0	CDS	+	23/639	8/212	missense_variant	c.23C>G	p.Ser8Cys	PA3574	nalD	transcriptional regulator
PA_149	NC_002516	4006532	snp	C	G	G:64 C:0	CDS	+	23/639	8/212	missense_variant	c.23C>G	p.Ser8Cys	PA3574	nalD	transcriptional regulator
PA_15	NC_002516	4006905	del	CGT	C	C:42 CGT:0	CDS	+	398/639	133/212	frameshift_variant	c.398_399delTG	p.Val133fs	PA3574	nalD	transcriptional regulator
PA_150	NC_002516	4006621	snp	A	T	T:89 A:0	CDS	+	112/639	38/212	missense_variant	c.112A>T	p.Arg38Trp	PA3574	nalD	transcriptional regulator
PA_151	NC_002516	4006532	snp	C	G	G:66 C:0	CDS	+	23/639	8/212	missense_variant	c.23C>G	p.Ser8Cys	PA3574	nalD	transcriptional regulator
PA_154	NC_002516	4006532	snp	C	G	G:87 C:0	CDS	+	23/639	8/212	missense_variant	c.23C>G	p.Ser8Cys	PA3574	nalD	transcriptional regulator
PA_155	NC_002516	4006994	complex	CC	AG	AG:70 CC:0	CDS	+	485/639	162/212	missense_variant	c.485_486delCCinsAG	p.Ala162Glu	PA3574	nalD	transcriptional regulator
PA_17	NC_002516	4006905	del	CGT	C	C:46 CGT:0	CDS	+	398/639	133/212	frameshift_variant	c.398_399delTG	p.Val133fs	PA3574	nalD	transcriptional regulator
PA_18	NC_002516	4006905	del	CGT	C	C:48 CGT:0	CDS	+	398/639	133/212	frameshift_variant	c.398_399delTG	p.Val133fs	PA3574	nalD	transcriptional regulator
PA_20	NC_002516	4006883	snp	C	T	T:39 C:0	CDS	+	374/639	125/212	missense_variant	c.374C>T	p.Ala125Val	PA3574	nalD	transcriptional regulator
PA_23	NC_002516	4006532	snp	C	G	G:60 C:0	CDS	+	23/639	8/212	missense_variant	c.23C>G	p.Ser8Cys	PA3574	nalD	transcriptional regulator
PA_25	NC_002516	4006905	del	CGT	C	C:51 CGT:0	CDS	+	398/639	133/212	frameshift_variant	c.398_399delTG	p.Val133fs	PA3574	nalD	transcriptional regulator
PA_27	NC_002516	4006532	snp	C	G	G:46 C:0	CDS	+	23/639	8/212	missense_variant	c.23C>G	p.Ser8Cys	PA3574	nalD	transcriptional regulator
PA_3	NC_002516	4007071	snp	A	G	G:32 A:0	CDS	+	562/639	188/212	missense_variant	c.562A>G	p.Thr188Ala	PA3574	nalD	transcriptional regulator
PA_34	NC_002516	4006547	del	CGGCCATCCTCCT	C	C:41 CGGCCATCCTCCT:0	CDS	+	43/639	15/212	conservative_inframe_deletion	c.43_54delATCCTCCTGGCC	p.Ile15_Ala18del	PA3574	nalD	transcriptional regulator
PA_35	NC_002516	4006532	snp	C	G	G:71 C:0	CDS	+	23/639	8/212	missense_variant	c.23C>G	p.Ser8Cys	PA3574	nalD	transcriptional regulator
PA_36	NC_002516	4006699	snp	C	T	T:41 C:0	CDS	+	190/639	64/212	stop_gained	c.190C>T	p.Gln64*	PA3574	nalD	transcriptional regulator
PA_37	NC_002516	4006994	complex	CC	AG	AG:42 CC:0	CDS	+	485/639	162/212	missense_variant	c.485_486delCCinsAG	p.Ala162Glu	PA3574	nalD	transcriptional regulator
PA_40	NC_002516	4006532	snp	C	G	G:39 C:0	CDS	+	23/639	8/212	missense_variant	c.23C>G	p.Ser8Cys	PA3574	nalD	transcriptional regulator
PA_43	NC_002516	4007125	snp	G	A	A:37 G:0	CDS	+	616/639	206/212	missense_variant	c.616G>A	p.Gly206Ser	PA3574	nalD	transcriptional regulator
PA_46	NC_002516	4006994	complex	CC	AG	AG:43 CC:0	CDS	+	485/639	162/212	missense_variant	c.485_486delCCinsAG	p.Ala162Glu	PA3574	nalD	transcriptional regulator
PA_5	NC_002516	4006650	del	CTACTGGCACTTCCAGAA	C	C:20 CTACTGGCACTTCCAGAA:0	CDS	+	142/639	48/212	frameshift_variant	c.142_158delTACTGGCACTTCCAGAA	p.Tyr48fs	PA3574	nalD	transcriptional regulator
PA_5	NC_002516	4007119	snp	G	A	A:36 G:0	CDS	+	610/639	204/212	missense_variant	c.610G>A	p.Asp204Asn	PA3574	nalD	transcriptional regulator
PA_51	NC_002516	4006532	snp	C	G	G:197 C:0	CDS	+	23/639	8/212	missense_variant	c.23C>G	p.Ser8Cys	PA3574	nalD	transcriptional regulator
PA_54	NC_002516	4007125	snp	G	A	A:112 G:0	CDS	+	616/639	206/212	missense_variant	c.616G>A	p.Gly206Ser	PA3574	nalD	transcriptional regulator
PA_56	NC_002516	4006905	del	CGT	C	C:144 CGT:0	CDS	+	398/639	133/212	frameshift_variant	c.398_399delTG	p.Val133fs	PA3574	nalD	transcriptional regulator
PA_57	NC_002516	4006905	del	CGT	C	C:144 CGT:0	CDS	+	398/639	133/212	frameshift_variant	c.398_399delTG	p.Val133fs	PA3574	nalD	transcriptional regulator
PA_60	NC_002516	4006905	del	CGT	C	C:101 CGT:0	CDS	+	398/639	133/212	frameshift_variant	c.398_399delTG	p.Val133fs	PA3574	nalD	transcriptional regulator
PA_67	NC_002516	4006532	snp	C	G	G:80 C:0	CDS	+	23/639	8/212	missense_variant	c.23C>G	p.Ser8Cys	PA3574	nalD	transcriptional regulator
PA_7	NC_002516	4006532	snp	C	G	G:52 C:0	CDS	+	23/639	8/212	missense_variant	c.23C>G	p.Ser8Cys	PA3574	nalD	transcriptional regulator
PA_70	NC_002516	4006883	snp	C	T	T:84 C:0	CDS	+	374/639	125/212	missense_variant	c.374C>T	p.Ala125Val	PA3574	nalD	transcriptional regulator
PA_71	NC_002516	4006994	mnp	CC	AG	AG:71 CC:0	CDS	+	485/639	162/212	missense_variant	c.485_486delCCinsAG	p.Ala162Glu	PA3574	nalD	transcriptional regulator
PA_75	NC_002516	4006994	mnp	CC	AG	AG:73 CC:0	CDS	+	485/639	162/212	missense_variant	c.485_486delCCinsAG	p.Ala162Glu	PA3574	nalD	transcriptional regulator
PA_76	NC_002516	4006905	del	CGT	C	C:83 CGT:0	CDS	+	398/639	133/212	frameshift_variant	c.398_399delTG	p.Val133fs	PA3574	nalD	transcriptional regulator
PA_77	NC_002516	4006905	del	CGT	C	C:135 CGT:0	CDS	+	398/639	133/212	frameshift_variant	c.398_399delTG	p.Val133fs	PA3574	nalD	transcriptional regulator
PA_78	NC_002516	4006883	snp	C	T	T:69 C:1	CDS	+	374/639	125/212	missense_variant	c.374C>T	p.Ala125Val	PA3574	nalD	transcriptional regulator
PA_79	NC_002516	4006905	del	CGT	C	C:88 CGT:0	CDS	+	398/639	133/212	frameshift_variant	c.398_399delTG	p.Val133fs	PA3574	nalD	transcriptional regulator
PA_8	NC_002516	4006604	snp	G	A	A:43 G:0	CDS	+	95/639	32/212	missense_variant	c.95G>A	p.Ser32Asn	PA3574	nalD	transcriptional regulator
PA_81	NC_002516	4006905	del	CGT	C	C:94 CGT:0	CDS	+	398/639	133/212	frameshift_variant	c.398_399delTG	p.Val133fs	PA3574	nalD	transcriptional regulator
PA_82	NC_002516	4006905	del	CGT	C	C:111 CGT:0	CDS	+	398/639	133/212	frameshift_variant	c.398_399delTG	p.Val133fs	PA3574	nalD	transcriptional regulator
PA_83	NC_002516	4006650	del	CTACTGGCACTTCCAGAA	C	C:43 CTACTGGCACTTCCAGAA:0	CDS	+	142/639	48/212	frameshift_variant	c.142_158delTACTGGCACTTCCAGAA	p.Tyr48fs	PA3574	nalD	transcriptional regulator
PA_83	NC_002516	4007119	snp	G	A	A:43 G:0	CDS	+	610/639	204/212	missense_variant	c.610G>A	p.Asp204Asn	PA3574	nalD	transcriptional regulator
PA_84	NC_002516	4006905	del	CGT	C	C:67 CGT:0	CDS	+	398/639	133/212	frameshift_variant	c.398_399delTG	p.Val133fs	PA3574	nalD	transcriptional regulator
PA_88	NC_002516	4006650	del	CTACTGGCACTTCCAGAA	C	C:46 CTACTGGCACTTCCAGAA:0	CDS	+	142/639	48/212	frameshift_variant	c.142_158delTACTGGCACTTCCAGAA	p.Tyr48fs	PA3574	nalD	transcriptional regulator
PA_88	NC_002516	4007119	snp	G	A	A:57 G:0	CDS	+	610/639	204/212	missense_variant	c.610G>A	p.Asp204Asn	PA3574	nalD	transcriptional regulator
PA_89	NC_002516	4007125	snp	G	A	A:74 G:0	CDS	+	616/639	206/212	missense_variant	c.616G>A	p.Gly206Ser	PA3574	nalD	transcriptional regulator
PA_92	NC_002516	4006532	snp	C	G	G:79 C:1	CDS	+	23/639	8/212	missense_variant	c.23C>G	p.Ser8Cys	PA3574	nalD	transcriptional regulator
PA_93	NC_002516	4007125	snp	G	A	A:48 G:1	CDS	+	616/639	206/212	missense_variant	c.616G>A	p.Gly206Ser	PA3574	nalD	transcriptional regulator
PA_94	NC_002516	4006905	del	CGT	C	C:117 CGT:0	CDS	+	398/639	133/212	frameshift_variant	c.398_399delTG	p.Val133fs	PA3574	nalD	transcriptional regulator
PA_95	NC_002516	4006532	snp	C	G	G:43 C:0	CDS	+	23/639	8/212	missense_variant	c.23C>G	p.Ser8Cys	PA3574	nalD	transcriptional regulator
PA_96	NC_002516	4006905	del	CGT	C	C:78 CGT:0	CDS	+	398/639	133/212	frameshift_variant	c.398_399delTG	p.Val133fs	PA3574	nalD	transcriptional regulator
PA_97	NC_002516	4006681	del	TTCAACGAGATGCTC	T	T:43 TTCAACGAGATGCTC:0	CDS	+	173/639	58/212	frameshift_variant	c.173_186delTCAACGAGATGCTC	p.Phe58fs	PA3574	nalD	transcriptional regulator

## Sheet: Supp. Table 9
SAMPLE	CHROM	POS	TYPE	REF	ALT	EVIDENCE	FTYPE	STRAND	NT_POS	AA_POS	VARIANT.TYPE	NUC.CHANGE	PRO.CHANGE	LOCUS_TAG	GENE	PRODUCT
PA_10	NC_002516	5155622	snp	G	A	A:79 G:0	CDS	+	62/564	21/187	missense_variant	c.62G>A	p.Arg21His	PA4600	nfxB	transcriptional regulator NfxB
PA_10	NC_002516	5155727	snp	A	G	G:48 A:0	CDS	+	167/564	56/187	missense_variant	c.167A>G	p.Asp56Gly	PA4600	nfxB	transcriptional regulator NfxB
PA_105	NC_002516	5155989	del	GTTCACCGAAC	G	G:43 GTTCACCGAAC:0	CDS	+	431/564	144/187	frameshift_variant	c.431_440delTCACCGAACT	p.Phe144fs	PA4600	nfxB	transcriptional regulator NfxB
PA_114	NC_002516	5155885	snp	C	T	T:67 C:0	CDS	+	325/564	109/187	missense_variant	c.325C>T	p.His109Tyr	PA4600	nfxB	transcriptional regulator NfxB
PA_124	NC_002516	5155885	snp	C	T	T:99 C:2	CDS	+	325/564	109/187	missense_variant	c.325C>T	p.His109Tyr	PA4600	nfxB	transcriptional regulator NfxB
PA_128	NC_002516	5155885	snp	C	T	T:103 C:0	CDS	+	325/564	109/187	missense_variant	c.325C>T	p.His109Tyr	PA4600	nfxB	transcriptional regulator NfxB
PA_135	NC_002516	5155574	snp	C	T	T:46 C:0	CDS	+	14/564	5/187	missense_variant	c.14C>T	p.Ser5Phe	PA4600	nfxB	transcriptional regulator NfxB
PA_141	NC_002516	5155885	snp	C	T	T:143 C:0	CDS	+	325/564	109/187	missense_variant	c.325C>T	p.His109Tyr	PA4600	nfxB	transcriptional regulator NfxB
PA_141	NC_002516	5155981	snp	G	T	T:135 G:0	CDS	+	421/564	141/187	missense_variant	c.421G>T	p.Ala141Ser	PA4600	nfxB	transcriptional regulator NfxB
PA_39	NC_002516	5155574	snp	C	T	T:88 C:0	CDS	+	14/564	5/187	missense_variant	c.14C>T	p.Ser5Phe	PA4600	nfxB	transcriptional regulator NfxB
PA_5	NC_002516	5155885	snp	C	T	T:53 C:0	CDS	+	325/564	109/187	missense_variant	c.325C>T	p.His109Tyr	PA4600	nfxB	transcriptional regulator NfxB
PA_61	NC_002516	5155574	snp	C	T	T:105 C:0	CDS	+	14/564	5/187	missense_variant	c.14C>T	p.Ser5Phe	PA4600	nfxB	transcriptional regulator NfxB
PA_83	NC_002516	5155885	snp	C	T	T:71 C:0	CDS	+	325/564	109/187	missense_variant	c.325C>T	p.His109Tyr	PA4600	nfxB	transcriptional regulator NfxB
PA_88	NC_002516	5155885	snp	C	T	T:104 C:0	CDS	+	325/564	109/187	missense_variant	c.325C>T	p.His109Tyr	PA4600	nfxB	transcriptional regulator NfxB

## Sheet: Supp. Table 10
SAMPLE	CHROM	POS	TYPE	REF	ALT	EVIDENCE	FTYPE	STRAND	NT_POS	AA_POS	VARIANT.TYPE	NUC.CHANGE	PRO.CHANGE	LOCUS_TAG	GENE	PRODUCT
PA_1	NC_002516	2213089	complex	TC	GA	GA:27 TC:0	CDS	+	413/633	138/210	missense_variant	c.413_414delTCinsGA	p.Leu138Arg	PA2020	NA	transcriptional regulator
PA_10	NC_002516	2213089	complex	TC	GA	GA:31 TC:0	CDS	+	413/633	138/210	missense_variant	c.413_414delTCinsGA	p.Leu138Arg	PA2020	NA	transcriptional regulator
PA_10	NC_002516	2213174	complex	CTGGGACGGCATCT	G	G:24 CTGGGACGGCATCT:0	CDS	+	498/633	166/210	frameshift_variant&synonymous_variant	c.498_511delCTGGGACGGCATCTinsG	p.Trp167fs	PA2020	NA	transcriptional regulator
PA_10	NC_002516	2213233	snp	A	G	G:27 A:0	CDS	+	557/633	186/210	missense_variant	c.557A>G	p.Asn186Ser	PA2020	NA	transcriptional regulator
PA_103	NC_002516	2213089	mnp	TC	GA	GA:69 TC:0	CDS	+	413/633	138/210	missense_variant	c.413_414delTCinsGA	p.Leu138Arg	PA2020	NA	transcriptional regulator
PA_104	NC_002516	2213089	complex	TC	GA	GA:68 TC:0	CDS	+	413/633	138/210	missense_variant	c.413_414delTCinsGA	p.Leu138Arg	PA2020	NA	transcriptional regulator
PA_106	NC_002516	2212966	del	GCGAGCCCGGTT	G	G:48 GCGAGCCCGGTT:0	CDS	+	293/633	98/210	frameshift_variant	c.293_303delAGCCCGGTTCG	p.Glu98fs	PA2020	NA	transcriptional regulator
PA_110	NC_002516	2213302	del	ACGCCTGAGGGCGTCAATCGTC	A	A:16 ACGCCTGAGGGCGTCAATCGTC:0	CDS	+	NA	NA	gene_fusion	n.2213303_2213323delCGCCTGAGGGCGTCAATCGTC	NA	PA2020	NA	transcriptional regulator
PA_111	NC_002516	2213302	del	ACGCCTGAGGGCGTCAATCGTC	A	A:18 ACGCCTGAGGGCGTCAATCGTC:0	CDS	+	NA	NA	gene_fusion	n.2213303_2213323delCGCCTGAGGGCGTCAATCGTC	NA	PA2020	NA	transcriptional regulator
PA_113	NC_002516	2212966	del	GCGAGCCCGGTT	G	G:56 GCGAGCCCGGTT:0	CDS	+	293/633	98/210	frameshift_variant	c.293_303delAGCCCGGTTCG	p.Glu98fs	PA2020	NA	transcriptional regulator
PA_114	NC_002516	2213089	complex	TC	GA	GA:39 TC:0	CDS	+	413/633	138/210	missense_variant	c.413_414delTCinsGA	p.Leu138Arg	PA2020	NA	transcriptional regulator
PA_114	NC_002516	2213261	complex	CC	TA	TA:55 CC:0	CDS	+	585/633	195/210	missense_variant	c.585_586delCCinsTA	p.Leu196Ile	PA2020	NA	transcriptional regulator
PA_115	NC_002516	2213302	del	ACGCCTGAGGGCGTCAATCGTC	A	A:41 ACGCCTGAGGGCGTCAATCGTC:0	CDS	+	NA	NA	gene_fusion	n.2213303_2213323delCGCCTGAGGGCGTCAATCGTC	NA	PA2020	NA	transcriptional regulator
PA_116	NC_002516	2212680	snp	G	A	A:149 G:0	CDS	+	4/633	2/210	missense_variant	c.4G>A	p.Ala2Thr	PA2020	NA	transcriptional regulator
PA_119	NC_002516	2213089	complex	TC	GA	GA:56 TC:0	CDS	+	413/633	138/210	missense_variant	c.413_414delTCinsGA	p.Leu138Arg	PA2020	NA	transcriptional regulator
PA_122	NC_002516	2213089	complex	TC	GA	GA:50 TC:0	CDS	+	413/633	138/210	missense_variant	c.413_414delTCinsGA	p.Leu138Arg	PA2020	NA	transcriptional regulator
PA_124	NC_002516	2213089	mnp	TC	GA	GA:54 TC:0	CDS	+	413/633	138/210	missense_variant	c.413_414delTCinsGA	p.Leu138Arg	PA2020	NA	transcriptional regulator
PA_124	NC_002516	2213261	complex	CC	TA	TA:54 CC:0	CDS	+	585/633	195/210	missense_variant	c.585_586delCCinsTA	p.Leu196Ile	PA2020	NA	transcriptional regulator
PA_125	NC_002516	2213089	complex	TC	GA	GA:40 TC:0	CDS	+	413/633	138/210	missense_variant	c.413_414delTCinsGA	p.Leu138Arg	PA2020	NA	transcriptional regulator
PA_127	NC_002516	2213089	mnp	TC	GA	GA:45 TC:0	CDS	+	413/633	138/210	missense_variant	c.413_414delTCinsGA	p.Leu138Arg	PA2020	NA	transcriptional regulator
PA_128	NC_002516	2213089	mnp	TC	GA	GA:73 TC:0	CDS	+	413/633	138/210	missense_variant	c.413_414delTCinsGA	p.Leu138Arg	PA2020	NA	transcriptional regulator
PA_128	NC_002516	2213261	mnp	CC	TA	TA:69 CC:0	CDS	+	585/633	195/210	missense_variant	c.585_586delCCinsTA	p.Leu196Ile	PA2020	NA	transcriptional regulator
PA_129	NC_002516	2213302	del	ACGCCTGAGGGCGTCAATCGTC	A	A:24 ACGCCTGAGGGCGTCAATCGTC:0	CDS	+	NA	NA	gene_fusion	n.2213303_2213323delCGCCTGAGGGCGTCAATCGTC	NA	PA2020	NA	transcriptional regulator
PA_130	NC_002516	2212966	del	GCGAGCCCGGTT	G	G:65 GCGAGCCCGGTT:0	CDS	+	293/633	98/210	frameshift_variant	c.293_303delAGCCCGGTTCG	p.Glu98fs	PA2020	NA	transcriptional regulator
PA_131	NC_002516	2212680	snp	G	A	A:68 G:0	CDS	+	4/633	2/210	missense_variant	c.4G>A	p.Ala2Thr	PA2020	NA	transcriptional regulator
PA_134	NC_002516	2212883	del	GATCGAGGTACCCGA	G	G:96 GATCGAGGTACCCGA:0	CDS	+	208/633	70/210	frameshift_variant	c.208_221delATCGAGGTACCCGA	p.Ile70fs	PA2020	NA	transcriptional regulator
PA_137	NC_002516	2212680	snp	G	A	A:44 G:0	CDS	+	4/633	2/210	missense_variant	c.4G>A	p.Ala2Thr	PA2020	NA	transcriptional regulator
PA_14	NC_002516	2212966	del	GCGAGCCCGGTT	G	G:24 GCGAGCCCGGTT:0	CDS	+	293/633	98/210	frameshift_variant	c.293_303delAGCCCGGTTCG	p.Glu98fs	PA2020	NA	transcriptional regulator
PA_140	NC_002516	2212966	del	GCGAGCCCGGTT	G	G:82 GCGAGCCCGGTT:0	CDS	+	293/633	98/210	frameshift_variant	c.293_303delAGCCCGGTTCG	p.Glu98fs	PA2020	NA	transcriptional regulator
PA_141	NC_002516	2212795	snp	C	T	T:129 C:0	CDS	+	119/633	40/210	missense_variant	c.119C>T	p.Ala40Val	PA2020	NA	transcriptional regulator
PA_141	NC_002516	2213089	mnp	TC	GA	GA:137 TC:0	CDS	+	413/633	138/210	missense_variant	c.413_414delTCinsGA	p.Leu138Arg	PA2020	NA	transcriptional regulator
PA_141	NC_002516	2213261	complex	CC	TA	TA:78 CC:0	CDS	+	585/633	195/210	missense_variant	c.585_586delCCinsTA	p.Leu196Ile	PA2020	NA	transcriptional regulator
PA_142	NC_002516	2213302	del	ACGCCTGAGGGCGTCAATCGTC	A	A:31 ACGCCTGAGGGCGTCAATCGTC:0	CDS	+	NA	NA	gene_fusion	n.2213303_2213323delCGCCTGAGGGCGTCAATCGTC	NA	PA2020	NA	transcriptional regulator
PA_144	NC_002516	2213302	del	ACGCCTGAGGGCGTCAATCGTC	A	A:29 ACGCCTGAGGGCGTCAATCGTC:0	CDS	+	NA	NA	gene_fusion	n.2213303_2213323delCGCCTGAGGGCGTCAATCGTC	NA	PA2020	NA	transcriptional regulator
PA_145	NC_002516	2213302	del	ACGCCTGAGGGCGTCAATCGTC	A	A:53 ACGCCTGAGGGCGTCAATCGTC:0	CDS	+	NA	NA	gene_fusion	n.2213303_2213323delCGCCTGAGGGCGTCAATCGTC	NA	PA2020	NA	transcriptional regulator
PA_146	NC_002516	2212966	del	GCGAGCCCGGTT	G	G:23 GCGAGCCCGGTT:0	CDS	+	293/633	98/210	frameshift_variant	c.293_303delAGCCCGGTTCG	p.Glu98fs	PA2020	NA	transcriptional regulator
PA_148	NC_002516	2213302	del	ACGCCTGAGGGCGTCAATCGTC	A	A:36 ACGCCTGAGGGCGTCAATCGTC:0	CDS	+	NA	NA	gene_fusion	n.2213303_2213323delCGCCTGAGGGCGTCAATCGTC	NA	PA2020	NA	transcriptional regulator
PA_149	NC_002516	2213302	del	ACGCCTGAGGGCGTCAATCGTC	A	A:38 ACGCCTGAGGGCGTCAATCGTC:0	CDS	+	NA	NA	gene_fusion	n.2213303_2213323delCGCCTGAGGGCGTCAATCGTC	NA	PA2020	NA	transcriptional regulator
PA_15	NC_002516	2213089	mnp	TC	GA	GA:37 TC:0	CDS	+	413/633	138/210	missense_variant	c.413_414delTCinsGA	p.Leu138Arg	PA2020	NA	transcriptional regulator
PA_150	NC_002516	2212816	snp	C	A	A:65 C:0	CDS	+	140/633	47/210	missense_variant	c.140C>A	p.Ala47Glu	PA2020	NA	transcriptional regulator
PA_151	NC_002516	2213302	del	ACGCCTGAGGGCGTCAATCGTC	A	A:22 ACGCCTGAGGGCGTCAATCGTC:0	CDS	+	NA	NA	gene_fusion	n.2213303_2213323delCGCCTGAGGGCGTCAATCGTC	NA	PA2020	NA	transcriptional regulator
PA_154	NC_002516	2213302	del	ACGCCTGAGGGCGTCAATCGTC	A	A:49 ACGCCTGAGGGCGTCAATCGTC:0	CDS	+	NA	NA	gene_fusion	n.2213303_2213323delCGCCTGAGGGCGTCAATCGTC	NA	PA2020	NA	transcriptional regulator
PA_157	NC_002516	2212966	del	GCGAGCCCGGTT	G	G:76 GCGAGCCCGGTT:0	CDS	+	293/633	98/210	frameshift_variant	c.293_303delAGCCCGGTTCG	p.Glu98fs	PA2020	NA	transcriptional regulator
PA_16	NC_002516	2212966	del	GCGAGCCCGGTT	G	G:25 GCGAGCCCGGTT:0	CDS	+	293/633	98/210	frameshift_variant	c.293_303delAGCCCGGTTCG	p.Glu98fs	PA2020	NA	transcriptional regulator
PA_160	NC_002516	2212966	del	GCGAGCCCGGTT	G	G:71 GCGAGCCCGGTT:0	CDS	+	293/633	98/210	frameshift_variant	c.293_303delAGCCCGGTTCG	p.Glu98fs	PA2020	NA	transcriptional regulator
PA_17	NC_002516	2213089	complex	TC	GA	GA:27 TC:0	CDS	+	413/633	138/210	missense_variant	c.413_414delTCinsGA	p.Leu138Arg	PA2020	NA	transcriptional regulator
PA_18	NC_002516	2213089	complex	TC	GA	GA:28 TC:0	CDS	+	413/633	138/210	missense_variant	c.413_414delTCinsGA	p.Leu138Arg	PA2020	NA	transcriptional regulator
PA_19	NC_002516	2212966	del	GCGAGCCCGGTT	G	G:56 GCGAGCCCGGTT:0	CDS	+	293/633	98/210	frameshift_variant	c.293_303delAGCCCGGTTCG	p.Glu98fs	PA2020	NA	transcriptional regulator
PA_20	NC_002516	2213302	del	ACGCCTGAGGGCGTCAATCGTC	A	A:24 ACGCCTGAGGGCGTCAATCGTC:0	CDS	+	NA	NA	gene_fusion	n.2213303_2213323delCGCCTGAGGGCGTCAATCGTC	NA	PA2020	NA	transcriptional regulator
PA_23	NC_002516	2213302	del	ACGCCTGAGGGCGTCAATCGTC	A	A:13 ACGCCTGAGGGCGTCAATCGTC:0	CDS	+	NA	NA	gene_fusion	n.2213303_2213323delCGCCTGAGGGCGTCAATCGTC	NA	PA2020	NA	transcriptional regulator
PA_25	NC_002516	2213089	mnp	TC	GA	GA:59 TC:0	CDS	+	413/633	138/210	missense_variant	c.413_414delTCinsGA	p.Leu138Arg	PA2020	NA	transcriptional regulator
PA_27	NC_002516	2213302	del	ACGCCTGAGGGCGTCAATCGTC	A	A:16 ACGCCTGAGGGCGTCAATCGTC:0	CDS	+	NA	NA	gene_fusion	n.2213303_2213323delCGCCTGAGGGCGTCAATCGTC	NA	PA2020	NA	transcriptional regulator
PA_28	NC_002516	2212966	del	GCGAGCCCGGTT	G	G:19 GCGAGCCCGGTT:0	CDS	+	293/633	98/210	frameshift_variant	c.293_303delAGCCCGGTTCG	p.Glu98fs	PA2020	NA	transcriptional regulator
PA_30	NC_002516	2212966	del	GCGAGCCCGGTT	G	G:22 GCGAGCCCGGTT:0	CDS	+	293/633	98/210	frameshift_variant	c.293_303delAGCCCGGTTCG	p.Glu98fs	PA2020	NA	transcriptional regulator
PA_33	NC_002516	2212966	del	GCGAGCCCGGTT	G	G:15 GCGAGCCCGGTT:0	CDS	+	293/633	98/210	frameshift_variant	c.293_303delAGCCCGGTTCG	p.Glu98fs	PA2020	NA	transcriptional regulator
PA_34	NC_002516	2212959	del	CAGTGCTGCGA	C	C:22 CAGTGCTGCGA:0	CDS	+	284/633	95/210	frameshift_variant	c.284_293delAGTGCTGCGA	p.Gln95fs	PA2020	NA	transcriptional regulator
PA_38	NC_002516	2212966	del	GCGAGCCCGGTT	G	G:31 GCGAGCCCGGTT:0	CDS	+	293/633	98/210	frameshift_variant	c.293_303delAGCCCGGTTCG	p.Glu98fs	PA2020	NA	transcriptional regulator
PA_40	NC_002516	2213302	del	ACGCCTGAGGGCGTCAATCGTC	A	A:11 ACGCCTGAGGGCGTCAATCGTC:0	CDS	+	NA	NA	gene_fusion	n.2213303_2213323delCGCCTGAGGGCGTCAATCGTC	NA	PA2020	NA	transcriptional regulator
PA_45	NC_002516	2212966	del	GCGAGCCCGGTT	G	G:20 GCGAGCCCGGTT:0	CDS	+	293/633	98/210	frameshift_variant	c.293_303delAGCCCGGTTCG	p.Glu98fs	PA2020	NA	transcriptional regulator
PA_47	NC_002516	2212789	snp	C	T	T:48 C:0	CDS	+	113/633	38/210	missense_variant	c.113C>T	p.Ala38Val	PA2020	NA	transcriptional regulator
PA_5	NC_002516	2213089	complex	TC	GA	GA:38 TC:0	CDS	+	413/633	138/210	missense_variant	c.413_414delTCinsGA	p.Leu138Arg	PA2020	NA	transcriptional regulator
PA_5	NC_002516	2213261	complex	CC	TA	TA:47 CC:0	CDS	+	585/633	195/210	missense_variant	c.585_586delCCinsTA	p.Leu196Ile	PA2020	NA	transcriptional regulator
PA_51	NC_002516	2213302	del	ACGCCTGAGGGCGTCAATCGTC	A	A:70 ACGCCTGAGGGCGTCAATCGTC:0	CDS	+	NA	NA	gene_fusion	n.2213303_2213323delCGCCTGAGGGCGTCAATCGTC	NA	PA2020	NA	transcriptional regulator
PA_55	NC_002516	2213058	snp	C	A	A:184 C:0	CDS	+	382/633	128/210	missense_variant	c.382C>A	p.Leu128Met	PA2020	NA	transcriptional regulator
PA_56	NC_002516	2213089	complex	TC	GA	GA:97 TC:0	CDS	+	413/633	138/210	missense_variant	c.413_414delTCinsGA	p.Leu138Arg	PA2020	NA	transcriptional regulator
PA_57	NC_002516	2213089	complex	TC	GA	GA:109 TC:0	CDS	+	413/633	138/210	missense_variant	c.413_414delTCinsGA	p.Leu138Arg	PA2020	NA	transcriptional regulator
PA_58	NC_002516	2212966	del	GCGAGCCCGGTT	G	G:54 GCGAGCCCGGTT:0	CDS	+	293/633	98/210	frameshift_variant	c.293_303delAGCCCGGTTCG	p.Glu98fs	PA2020	NA	transcriptional regulator
PA_6	NC_002516	2212966	del	GCGAGCCCGGTT	G	G:24 GCGAGCCCGGTT:0	CDS	+	293/633	98/210	frameshift_variant	c.293_303delAGCCCGGTTCG	p.Glu98fs	PA2020	NA	transcriptional regulator
PA_60	NC_002516	2213089	mnp	TC	GA	GA:81 TC:0	CDS	+	413/633	138/210	missense_variant	c.413_414delTCinsGA	p.Leu138Arg	PA2020	NA	transcriptional regulator
PA_67	NC_002516	2213302	del	ACGCCTGAGGGCGTCAATCGTC	A	A:33 ACGCCTGAGGGCGTCAATCGTC:0	CDS	+	NA	NA	gene_fusion	n.2213303_2213323delCGCCTGAGGGCGTCAATCGTC	NA	PA2020	NA	transcriptional regulator
PA_7	NC_002516	2213302	del	ACGCCTGAGGGCGTCAATCGTC	A	A:23 ACGCCTGAGGGCGTCAATCGTC:0	CDS	+	NA	NA	gene_fusion	n.2213303_2213323delCGCCTGAGGGCGTCAATCGTC	NA	PA2020	NA	transcriptional regulator
PA_70	NC_002516	2213302	del	ACGCCTGAGGGCGTCAATCGTC	A	A:43 ACGCCTGAGGGCGTCAATCGTC:0	CDS	+	NA	NA	gene_fusion	n.2213303_2213323delCGCCTGAGGGCGTCAATCGTC	NA	PA2020	NA	transcriptional regulator
PA_74	NC_002516	2212966	del	GCGAGCCCGGTT	G	G:55 GCGAGCCCGGTT:0	CDS	+	293/633	98/210	frameshift_variant	c.293_303delAGCCCGGTTCG	p.Glu98fs	PA2020	NA	transcriptional regulator
PA_76	NC_002516	2213089	complex	TC	GA	GA:59 TC:0	CDS	+	413/633	138/210	missense_variant	c.413_414delTCinsGA	p.Leu138Arg	PA2020	NA	transcriptional regulator
PA_77	NC_002516	2213089	mnp	TC	GA	GA:60 TC:0	CDS	+	413/633	138/210	missense_variant	c.413_414delTCinsGA	p.Leu138Arg	PA2020	NA	transcriptional regulator
PA_78	NC_002516	2213302	del	ACGCCTGAGGGCGTCAATCGTC	A	A:28 ACGCCTGAGGGCGTCAATCGTC:0	CDS	+	NA	NA	gene_fusion	n.2213303_2213323delCGCCTGAGGGCGTCAATCGTC	NA	PA2020	NA	transcriptional regulator
PA_79	NC_002516	2213089	complex	TC	GA	GA:70 TC:0	CDS	+	413/633	138/210	missense_variant	c.413_414delTCinsGA	p.Leu138Arg	PA2020	NA	transcriptional regulator
PA_8	NC_002516	2213138	del	GGACGTCGAGCT	G	G:37 GGACGTCGAGCT:0	CDS	+	464/633	155/210	frameshift_variant	c.464_474delACGTCGAGCTG	p.Asp155fs	PA2020	NA	transcriptional regulator
PA_80	NC_002516	2212925	snp	T	G	G:22 T:0	CDS	+	249/633	83/210	missense_variant	c.249T>G	p.Asp83Glu	PA2020	NA	transcriptional regulator
PA_80	NC_002516	2213089	complex	TC	GA	GA:21 TC:0	CDS	+	413/633	138/210	missense_variant	c.413_414delTCinsGA	p.Leu138Arg	PA2020	NA	transcriptional regulator
PA_81	NC_002516	2213089	mnp	TC	GA	GA:58 TC:0	CDS	+	413/633	138/210	missense_variant	c.413_414delTCinsGA	p.Leu138Arg	PA2020	NA	transcriptional regulator
PA_82	NC_002516	2213089	mnp	TC	GA	GA:58 TC:0	CDS	+	413/633	138/210	missense_variant	c.413_414delTCinsGA	p.Leu138Arg	PA2020	NA	transcriptional regulator
PA_83	NC_002516	2213089	complex	TC	GA	GA:43 TC:0	CDS	+	413/633	138/210	missense_variant	c.413_414delTCinsGA	p.Leu138Arg	PA2020	NA	transcriptional regulator
PA_83	NC_002516	2213261	complex	CC	TA	TA:52 CC:0	CDS	+	585/633	195/210	missense_variant	c.585_586delCCinsTA	p.Leu196Ile	PA2020	NA	transcriptional regulator
PA_84	NC_002516	2213089	complex	TC	GA	GA:44 TC:0	CDS	+	413/633	138/210	missense_variant	c.413_414delTCinsGA	p.Leu138Arg	PA2020	NA	transcriptional regulator
PA_87	NC_002516	2213071	ins	A	AG	AG:55 A:0	CDS	+	400/633	134/210	frameshift_variant	c.399dupG	p.Gln134fs	PA2020	NA	transcriptional regulator
PA_88	NC_002516	2213089	complex	TC	GA	GA:58 TC:0	CDS	+	413/633	138/210	missense_variant	c.413_414delTCinsGA	p.Leu138Arg	PA2020	NA	transcriptional regulator
PA_88	NC_002516	2213261	mnp	CC	TA	TA:46 CC:0	CDS	+	585/633	195/210	missense_variant	c.585_586delCCinsTA	p.Leu196Ile	PA2020	NA	transcriptional regulator
PA_9	NC_002516	2213089	complex	TC	GA	GA:47 TC:0	CDS	+	413/633	138/210	missense_variant	c.413_414delTCinsGA	p.Leu138Arg	PA2020	NA	transcriptional regulator
PA_92	NC_002516	2213302	del	ACGCCTGAGGGCGTCAATCGTC	A	A:30 ACGCCTGAGGGCGTCAATCGTC:0	CDS	+	NA	NA	gene_fusion	n.2213303_2213323delCGCCTGAGGGCGTCAATCGTC	NA	PA2020	NA	transcriptional regulator
PA_94	NC_002516	2213089	mnp	TC	GA	GA:88 TC:0	CDS	+	413/633	138/210	missense_variant	c.413_414delTCinsGA	p.Leu138Arg	PA2020	NA	transcriptional regulator
PA_95	NC_002516	2213302	del	ACGCCTGAGGGCGTCAATCGTC	A	A:26 ACGCCTGAGGGCGTCAATCGTC:0	CDS	+	NA	NA	gene_fusion	n.2213303_2213323delCGCCTGAGGGCGTCAATCGTC	NA	PA2020	NA	transcriptional regulator
PA_96	NC_002516	2213089	complex	TC	GA	GA:73 TC:0	CDS	+	413/633	138/210	missense_variant	c.413_414delTCinsGA	p.Leu138Arg	PA2020	NA	transcriptional regulator
PA_98	NC_002516	2212925	snp	T	G	G:49 T:0	CDS	+	249/633	83/210	missense_variant	c.249T>G	p.Asp83Glu	PA2020	NA	transcriptional regulator
PA_98	NC_002516	2213089	complex	TC	GA	GA:67 TC:0	CDS	+	413/633	138/210	missense_variant	c.413_414delTCinsGA	p.Leu138Arg	PA2020	NA	transcriptional regulator
